# Supplementary material for: Discovery of unprecedented prenylated indole piperazines and pyrazines through cryptic biosynthetic gene cluster heterologous expression
Source: Nat Prod Bioprospect. 2026 Apr 3;16(1):49. doi: 10.1007/s13659-026-00601-7 (PMC13047030; doi:10.1007/s13659-026-00601-7)
Supplement: Supplementary file 2 — Additional file 2. [file 13659_2026_601_MOESM2_ESM.cif]

data_20231215_c73-1
_audit_creation_date               2023-12-19
_audit_creation_method
;
Olex2 1.5-beta
(compiled 2022.04.07 svn.rca3783a0 for OlexSys, GUI svn.r6439)
;
_shelx_SHELXL_version_number       '2018/3'
_audit_contact_author_address      ?
_audit_contact_author_email        ?
_audit_contact_author_name         ''
_audit_contact_author_phone        ?
_publ_contact_author_id_orcid      ?
_publ_section_references
;
Dolomanov, O.V., Bourhis, L.J., Gildea, R.J, Howard, J.A.K. & Puschmann, H.
 (2009), J. Appl. Cryst. 42, 339-341.

Sheldrick, G.M. (2015). Acta Cryst. A71, 3-8.

Sheldrick, G.M. (2015). Acta Cryst. C71, 3-8.
;
_chemical_name_common              ?
_chemical_name_systematic          ?
_chemical_formula_moiety           'C16 H17 N3'
_chemical_formula_sum              'C16 H17 N3'
_chemical_formula_weight           251.32
_chemical_melting_point            ?
loop_
  _atom_type_symbol
  _atom_type_description
  _atom_type_scat_dispersion_real
  _atom_type_scat_dispersion_imag
  _atom_type_scat_source
 'C' 'C' 0.0181 0.0091 'International Tables Vol C Tables 4.2.6.8 and 6.1.1.4'
 'H' 'H' 0.0000 0.0000 'International Tables Vol C Tables 4.2.6.8 and 6.1.1.4'
 'N' 'N' 0.0311 0.0180 'International Tables Vol C Tables 4.2.6.8 and 6.1.1.4'

_shelx_space_group_comment
;
The symmetry employed for this shelxl refinement is uniquely defined
by the following loop, which should always be used as a source of
symmetry information in preference to the above space-group names.
They are only intended as comments.
;
_space_group_crystal_system        'monoclinic'
_space_group_IT_number             14
_space_group_name_H-M_alt          'P 1 21/n 1'
_space_group_name_Hall             '-P 2yn'
loop_
  _space_group_symop_operation_xyz
 'x, y, z'
 '-x+1/2, y+1/2, -z+1/2'
 '-x, -y, -z'
 'x-1/2, -y-1/2, z-1/2'

_cell_length_a                     5.73607(5)
_cell_length_b                     10.90927(7)
_cell_length_c                     20.88001(14)
_cell_angle_alpha                  90
_cell_angle_beta                   96.7304(6)
_cell_angle_gamma                  90
_cell_volume                       1297.591(16)
_cell_formula_units_Z              4
_cell_measurement_reflns_used      14393
_cell_measurement_temperature      99.99(10)
_cell_measurement_theta_max        73.9490
_cell_measurement_theta_min        4.2480
_shelx_estimated_absorpt_T_max     0.936
_shelx_estimated_absorpt_T_min     0.914
_exptl_absorpt_coefficient_mu      0.607
_exptl_absorpt_correction_T_max    1.00000
_exptl_absorpt_correction_T_min    0.45371
_exptl_absorpt_correction_type     multi-scan
_exptl_absorpt_process_details
;
CrysAlisPro 1.171.39.28b (Rigaku Oxford Diffraction, 2015)
Empirical absorption correction using spherical harmonics,
 implemented in SCALE3 ABSPACK scaling algorithm.
;
_exptl_absorpt_special_details     ?
_exptl_crystal_colour              colorless
_exptl_crystal_density_diffrn      1.286
_exptl_crystal_density_meas        ?
_exptl_crystal_density_method      ?
_exptl_crystal_description         block
_exptl_crystal_F_000               536
_exptl_crystal_size_max            0.15
_exptl_crystal_size_mid            0.12
_exptl_crystal_size_min            0.11
_exptl_transmission_factor_max     ?
_exptl_transmission_factor_min     ?
_diffrn_reflns_av_R_equivalents    0.0396
_diffrn_reflns_av_unetI/netI       0.0198
_diffrn_reflns_Laue_measured_fraction_full  1.000
_diffrn_reflns_Laue_measured_fraction_max  0.985
_diffrn_reflns_limit_h_max         6
_diffrn_reflns_limit_h_min         -6
_diffrn_reflns_limit_k_max         13
_diffrn_reflns_limit_k_min         -13
_diffrn_reflns_limit_l_max         26
_diffrn_reflns_limit_l_min         -25
_diffrn_reflns_number              27546
_diffrn_reflns_point_group_measured_fraction_full  1.000
_diffrn_reflns_point_group_measured_fraction_max  0.985
_diffrn_reflns_theta_full          67.684
_diffrn_reflns_theta_max           74.325
_diffrn_reflns_theta_min           4.264
_diffrn_ambient_environment        N~2~
_diffrn_ambient_temperature        99.99(10)
_diffrn_detector                   'CCD plate'
_diffrn_detector_area_resol_mean   ?
_diffrn_measured_fraction_theta_full  1.000
_diffrn_measured_fraction_theta_max  0.985
_diffrn_measurement_details
;
List of Runs (angles in degrees, time in seconds):

  # Type    Start    End  Width  t~exp~   \w     \q     \k     \f   Frames
--------------------------------------------------------------------------
  1  \w    -20.00  31.00   0.50    0.50    --    0.00 -82.00-120.00  102
  2  \w     89.00 116.00   0.50    0.50    --   28.00  68.00-114.56   54
  3  \w      4.00  56.00   0.50    0.50    --   28.00  68.00-114.56  104
  4  \w    -18.00  58.00   0.50    0.50    --   40.00 -62.00 -14.16  152
  5  \w     22.00  47.00   0.50    0.50    --   48.00  70.00 129.40   50
  6  \w     26.00  53.00   0.50    0.50    --   52.00  72.00 -16.02   54
  7  \w     25.00  71.00   0.50    0.50    --   52.00  72.00-152.34   92
  8  \w     28.00  56.00   0.50    0.50    --   52.00  73.00 -76.52   56
  9  \w    107.00 138.00   0.50    0.50    --   52.00  72.00-152.34   62
 10  \w     29.00  66.00   0.50    0.50    --   56.00  73.00 144.29   74
 11  \w     29.00  61.00   0.50    0.50    --   56.00  71.00   7.52   64
 12  \w     30.00  55.00   0.50    0.50    --   56.00  72.00-116.54   50
 13  \w     87.00 113.00   0.50    0.50    --   56.00  73.00 144.29   52
 14  \w     38.00  64.00   0.50    0.50    --   64.00  70.00-178.71   52
 15  \w     45.00  70.00   0.50    0.50    --   68.00  66.00-105.12   50
 16  \w     40.00  69.00   0.50    0.50    --   68.00  75.00  43.48   58
 17  \w     40.00  68.00   0.50    0.50    --   68.00  75.00 -40.38   56
 18  \w     40.00  75.00   0.50    0.50    --   68.00  75.00  14.92   70
 19  \w    106.00 152.00   0.50    0.50    --   72.00  75.00  55.31   92
 20  \w     45.00  74.00   0.50    0.50    --   72.00  75.00  55.31   58
 21  \w     50.00  78.00   0.50    0.50    --   72.00  57.00-121.26   56
 22  \w     99.00 164.00   0.50    0.50    --   76.00  75.00 -73.64  130
 23  \w     48.00  81.00   0.50    0.50    --   76.00  75.00 -73.64   66
 24  \w     48.00  78.00   0.50    0.50    --   76.00  74.00  82.43   60
 25  \w    133.00 159.00   0.50    0.50    --   76.00  72.00 -20.77   52
 26  \w     49.00  74.00   0.50    0.50    --   76.00  72.00 -20.77   50
 27  \w     58.00 106.00   0.50    0.50    --   80.00  63.00 126.32   96
 28  \w    130.00 157.00   0.50    0.50    --   80.00  63.00 126.32   54
 29  \w     61.00  87.00   0.50    0.50    --   84.00  73.00   2.44   52
 30  \w     74.00 118.00   0.50    0.50    --   95.20  61.00-180.00   88
 31  \w    126.00 182.00   0.50    0.50    --   95.20  45.00  90.00  112
 32  \w     80.00 116.00   0.50    0.50    --   95.20  45.00  90.00   72
 33  \w      6.00 125.00   0.50    0.50    --   95.20 -82.00 -90.00  238
 34  \w      6.00 119.00   0.50    0.50    --   95.20 -82.00  60.00  226
 35  \w     47.00 114.00   0.50    0.50    --   95.20 -61.00 -90.00  134
 36  \w     72.00 159.00   0.50    0.50    --   95.20  61.00-120.00  174
 37  \w     73.00 163.00   0.50    0.50    --   95.20  57.00 -98.19  180
 38  \w     69.00 158.00   0.50    0.50    --   95.20  72.00 150.23  178
 39  \w     77.00 165.00   0.50    0.50    --   95.20  45.00 120.00  176
 40  \w    140.00 184.00   0.50    0.50    --   95.20  72.00 -21.74   88
 41  \w      9.00 109.00   0.50    0.50    --   95.20 -77.00-180.00  200
 42  \w     68.00 116.00   0.50    0.50    --   95.20  72.00 -21.74   96
 43  \w     72.00 175.00   0.50    0.50    --   95.20  61.00 -30.00  206
 44  \w     73.00 168.00   0.50    0.50    --   95.20  61.00-150.00  190
 45  \w    129.00 177.00   0.50    0.50    --   95.20  66.00  22.60   96
 46  \w     76.00 124.00   0.50    0.50    --   95.20  45.00 -60.00   96
 47  \w     70.00 121.00   0.50    0.50    --   95.20  66.00  22.60  102
 48  \w     70.00 130.00   0.50    0.50    --   95.20  67.00  39.70  120
 49  \w     45.00 119.00   0.50    0.50    --   95.20 -61.00   0.00  148
 50  \w      8.00  35.00   0.50    0.50    --   95.20 -61.00   0.00   54
 51  \w    160.00 185.00   0.50    0.50    --   95.20  61.00 150.00   50
 52  \w     72.00  97.00   0.50    0.50    --   95.20  61.00 150.00   50
 53  \w     60.00 101.00   0.50    0.50    --   96.00 -82.00 154.23   82
 54  \w      8.00  43.00   0.50    0.50    --   96.00 -82.00 154.23   70
;
_diffrn_measurement_device         'four-circle diffractometer'
_diffrn_measurement_device_type    'XtaLAB AFC12 (RINC): Kappa single'
_diffrn_measurement_method         '\w scans'
_diffrn_orient_matrix_type        
 'CrysAlisPro convention (1999,Acta A55,543-557)'
_diffrn_orient_matrix_UB_11        -0.0091382000
_diffrn_orient_matrix_UB_12        -0.0729387000
_diffrn_orient_matrix_UB_13        0.0627871000
_diffrn_orient_matrix_UB_21        0.0247281000
_diffrn_orient_matrix_UB_22        0.1201876000
_diffrn_orient_matrix_UB_23        0.0389875000
_diffrn_orient_matrix_UB_31        -0.2692085000
_diffrn_orient_matrix_UB_32        0.0135316000
_diffrn_orient_matrix_UB_33        -0.0073126000
_diffrn_radiation_monochromator    graphite
_diffrn_radiation_probe            x-ray
_diffrn_radiation_type             'Cu K\a'
_diffrn_radiation_wavelength       1.54184
_diffrn_source                     'fine-focus sealed X-ray tube'
_diffrn_source_type                'Enhance (Cu) X-ray Source'
_reflns_Friedel_coverage           0.000
_reflns_Friedel_fraction_full      .
_reflns_Friedel_fraction_max       .
_reflns_number_gt                  2443
_reflns_number_total               2608
_reflns_special_details
;
 Reflections were merged by SHELXL according to the crystal
 class for the calculation of statistics and refinement.
 
 _reflns_Friedel_fraction is defined as the number of unique
 Friedel pairs measured divided by the number that would be
 possible theoretically, ignoring centric projections and
 systematic absences.
;
_reflns_threshold_expression       'I > 2\s(I)'
_computing_cell_refinement         'CrysAlisPro 1.171.39.28b (Rigaku OD, 2015)'
_computing_data_collection         'CrysAlisPro 1.171.39.28b (Rigaku OD, 2015)'
_computing_data_reduction          'CrysAlisPro 1.171.39.28b (Rigaku OD, 2015)'
_computing_molecular_graphics      'Olex2 1.5-beta (Dolomanov et al., 2009)'
_computing_publication_material    'Olex2 1.5-beta (Dolomanov et al., 2009)'
_computing_structure_refinement    'SHELXL 2018/3 (Sheldrick, 2015)'
_computing_structure_solution      'SHELXT 2018/2 (Sheldrick, 2018)'
_refine_diff_density_max           0.235
_refine_diff_density_min           -0.332
_refine_diff_density_rms           0.048
_refine_ls_extinction_coef         .
_refine_ls_extinction_method       none
_refine_ls_goodness_of_fit_ref     1.050
_refine_ls_hydrogen_treatment      constr
_refine_ls_matrix_type             full
_refine_ls_number_parameters       174
_refine_ls_number_reflns           2608
_refine_ls_number_restraints       0
_refine_ls_R_factor_all            0.0398
_refine_ls_R_factor_gt             0.0378
_refine_ls_restrained_S_all        1.050
_refine_ls_shift/su_max            0.000
_refine_ls_shift/su_mean           0.000
_refine_ls_structure_factor_coef   Fsqd
_refine_ls_weighting_details      
 'w=1/[\s^2^(Fo^2^)+(0.0455P)^2^+0.5657P] where P=(Fo^2^+2Fc^2^)/3'
_refine_ls_weighting_scheme        calc
_refine_ls_wR_factor_gt            0.0959
_refine_ls_wR_factor_ref           0.0973
_refine_special_details            ?
_olex2_refinement_description
;
1. Fixed Uiso
 At 1.2 times of:
  All C(H) groups, All C(H,H) groups, All N(H) groups
 At 1.5 times of:
  All C(H,H,H) groups
2.a Ternary CH refined with riding coordinates:
 C15(H15)
2.b Secondary CH2 refined with riding coordinates:
 C5(H5A,H5B)
2.c Aromatic/amide H refined with riding coordinates:
 N3(H3), C2(H2), C3(H3A), C7(H7), C9(H9), C10(H10), C11(H11), C12(H12)
2.d Idealised Me refined as rotating group:
 C14(H14A,H14B,H14C), C16(H16A,H16B,H16C)
;
_atom_sites_solution_hydrogens     geom
_atom_sites_solution_primary       dual
_atom_sites_solution_secondary     ?
loop_
  _atom_site_label
  _atom_site_type_symbol
  _atom_site_fract_x
  _atom_site_fract_y
  _atom_site_fract_z
  _atom_site_U_iso_or_equiv
  _atom_site_adp_type
  _atom_site_occupancy
  _atom_site_site_symmetry_order
  _atom_site_calc_flag
  _atom_site_refinement_flags_posn
  _atom_site_refinement_flags_adp
  _atom_site_refinement_flags_occupancy
  _atom_site_disorder_assembly
  _atom_site_disorder_group
 N1 N 0.06759(17) 0.43970(9) 0.39698(5) 0.0202(2) Uani 1 1 d . . . . .
 N2 N 0.42932(16) 0.44701(9) 0.31848(4) 0.0183(2) Uani 1 1 d . . . . .
 N3 N 0.73479(17) 0.83154(9) 0.26208(4) 0.0179(2) Uani 1 1 d . . . . .
 H3 H 0.864035 0.861410 0.249231 0.021 Uiso 1 1 calc R U . . .
 C1 C 0.2583(2) 0.36924(10) 0.40990(5) 0.0170(2) Uani 1 1 d . . . . .
 C2 C 0.4358(2) 0.37282(10) 0.36968(5) 0.0191(2) Uani 1 1 d . . . . .
 H2 H 0.567289 0.320185 0.379054 0.023 Uiso 1 1 calc R U . . .
 C3 C 0.0615(2) 0.51429(10) 0.34604(5) 0.0195(2) Uani 1 1 d . . . . .
 H3A H -0.072210 0.565181 0.335999 0.023 Uiso 1 1 calc R U . . .
 C4 C 0.24212(19) 0.52089(10) 0.30693(5) 0.0163(2) Uani 1 1 d . . . . .
 C5 C 0.2375(2) 0.61140(10) 0.25194(5) 0.0177(2) Uani 1 1 d . . . . .
 H5A H 0.269780 0.567520 0.212419 0.021 Uiso 1 1 calc R U . . .
 H5B H 0.078802 0.647898 0.243678 0.021 Uiso 1 1 calc R U . . .
 C6 C 0.41505(19) 0.71198(10) 0.26613(5) 0.0163(2) Uani 1 1 d . . . . .
 C7 C 0.60221(19) 0.73686(10) 0.23333(5) 0.0176(2) Uani 1 1 d . . . . .
 H7 H 0.636318 0.694574 0.195761 0.021 Uiso 1 1 calc R U . . .
 C8 C 0.42707(19) 0.79945(10) 0.31815(5) 0.0159(2) Uani 1 1 d . . . . .
 C9 C 0.2853(2) 0.82543(11) 0.36703(5) 0.0192(2) Uani 1 1 d . . . . .
 H9 H 0.146255 0.779722 0.370348 0.023 Uiso 1 1 calc R U . . .
 C10 C 0.3520(2) 0.91874(11) 0.41019(5) 0.0215(3) Uani 1 1 d . . . . .
 H10 H 0.255544 0.937870 0.442842 0.026 Uiso 1 1 calc R U . . .
 C11 C 0.5590(2) 0.98571(11) 0.40676(5) 0.0207(3) Uani 1 1 d . . . . .
 H11 H 0.602199 1.047758 0.437815 0.025 Uiso 1 1 calc R U . . .
 C12 C 0.7011(2) 0.96301(10) 0.35899(5) 0.0186(2) Uani 1 1 d . . . . .
 H12 H 0.841601 1.008103 0.356674 0.022 Uiso 1 1 calc R U . . .
 C13 C 0.63027(19) 0.87124(10) 0.31428(5) 0.0163(2) Uani 1 1 d . . . . .
 C14 C 0.0493(3) 0.21386(14) 0.47070(7) 0.0382(4) Uani 1 1 d . . . . .
 H14A H -0.082629 0.269456 0.474478 0.057 Uiso 1 1 calc R U . . .
 H14B H 0.067942 0.158251 0.507805 0.057 Uiso 1 1 calc R U . . .
 H14C H 0.018383 0.166038 0.430876 0.057 Uiso 1 1 calc R U . . .
 C15 C 0.2731(2) 0.28820(10) 0.46904(5) 0.0198(3) Uani 1 1 d . . . . .
 H15 H 0.406192 0.229612 0.467087 0.024 Uiso 1 1 calc R U . . .
 C16 C 0.3245(3) 0.36477(12) 0.53030(6) 0.0299(3) Uani 1 1 d . . . . .
 H16A H 0.479320 0.403153 0.531080 0.045 Uiso 1 1 calc R U . . .
 H16B H 0.322810 0.311783 0.568137 0.045 Uiso 1 1 calc R U . . .
 H16C H 0.204488 0.428523 0.530980 0.045 Uiso 1 1 calc R U . . .

loop_
  _atom_site_aniso_label
  _atom_site_aniso_U_11
  _atom_site_aniso_U_22
  _atom_site_aniso_U_33
  _atom_site_aniso_U_23
  _atom_site_aniso_U_13
  _atom_site_aniso_U_12
 N1 0.0202(5) 0.0200(5) 0.0213(5) 0.0013(4) 0.0070(4) 0.0006(4)
 N2 0.0181(5) 0.0196(5) 0.0177(5) -0.0004(4) 0.0047(4) 0.0008(4)
 N3 0.0169(5) 0.0196(5) 0.0183(5) -0.0007(4) 0.0068(4) -0.0020(4)
 C1 0.0188(6) 0.0152(5) 0.0172(5) -0.0021(4) 0.0034(4) -0.0014(4)
 C2 0.0187(6) 0.0192(6) 0.0196(5) 0.0002(4) 0.0038(4) 0.0027(4)
 C3 0.0176(6) 0.0187(6) 0.0229(6) 0.0010(4) 0.0049(4) 0.0015(4)
 C4 0.0168(5) 0.0152(5) 0.0169(5) -0.0026(4) 0.0021(4) -0.0024(4)
 C5 0.0183(6) 0.0182(5) 0.0166(5) -0.0002(4) 0.0025(4) -0.0007(4)
 C6 0.0170(6) 0.0165(5) 0.0154(5) 0.0022(4) 0.0021(4) 0.0016(4)
 C7 0.0200(6) 0.0169(5) 0.0164(5) -0.0008(4) 0.0043(4) 0.0010(4)
 C8 0.0159(5) 0.0161(5) 0.0156(5) 0.0028(4) 0.0020(4) 0.0015(4)
 C9 0.0178(6) 0.0221(6) 0.0183(5) 0.0022(4) 0.0050(4) 0.0003(4)
 C10 0.0237(6) 0.0254(6) 0.0164(5) -0.0003(4) 0.0061(4) 0.0042(5)
 C11 0.0255(6) 0.0184(6) 0.0177(5) -0.0028(4) 0.0005(4) 0.0021(4)
 C12 0.0190(6) 0.0162(5) 0.0202(5) 0.0021(4) 0.0012(4) -0.0003(4)
 C13 0.0170(5) 0.0167(5) 0.0155(5) 0.0022(4) 0.0032(4) 0.0020(4)
 C14 0.0375(8) 0.0383(8) 0.0374(8) 0.0179(6) -0.0022(6) -0.0147(6)
 C15 0.0220(6) 0.0194(6) 0.0187(5) 0.0019(4) 0.0057(4) 0.0017(4)
 C16 0.0426(8) 0.0276(7) 0.0193(6) 0.0005(5) 0.0024(5) 0.0066(6)

_geom_special_details
;
 All esds (except the esd in the dihedral angle between two l.s. planes)
 are estimated using the full covariance matrix.  The cell esds are taken
 into account individually in the estimation of esds in distances, angles
 and torsion angles; correlations between esds in cell parameters are only
 used when they are defined by crystal symmetry.  An approximate (isotropic)
 treatment of cell esds is used for estimating esds involving l.s. planes.
;
loop_
  _geom_bond_atom_site_label_1
  _geom_bond_atom_site_label_2
  _geom_bond_distance
  _geom_bond_site_symmetry_2
  _geom_bond_publ_flag
 N1 C1 1.3383(15) . ?
 N1 C3 1.3365(15) . ?
 N2 C2 1.3380(15) . ?
 N2 C4 1.3416(14) . ?
 N3 H3 0.8800 . ?
 N3 C7 1.3778(15) . ?
 N3 C13 1.3742(14) . ?
 C1 C2 1.3942(16) . ?
 C1 C15 1.5130(15) . ?
 C2 H2 0.9500 . ?
 C3 H3A 0.9500 . ?
 C3 C4 1.3943(15) . ?
 C4 C5 1.5123(15) . ?
 C5 H5A 0.9900 . ?
 C5 H5B 0.9900 . ?
 C5 C6 1.5027(15) . ?
 C6 C7 1.3666(15) . ?
 C6 C8 1.4415(15) . ?
 C7 H7 0.9500 . ?
 C8 C9 1.4063(15) . ?
 C8 C13 1.4144(15) . ?
 C9 H9 0.9500 . ?
 C9 C10 1.3834(16) . ?
 C10 H10 0.9500 . ?
 C10 C11 1.4031(17) . ?
 C11 H11 0.9500 . ?
 C11 C12 1.3828(16) . ?
 C12 H12 0.9500 . ?
 C12 C13 1.3964(15) . ?
 C14 H14A 0.9800 . ?
 C14 H14B 0.9800 . ?
 C14 H14C 0.9800 . ?
 C14 C15 1.5225(17) . ?
 C15 H15 1.0000 . ?
 C15 C16 1.5272(16) . ?
 C16 H16A 0.9800 . ?
 C16 H16B 0.9800 . ?
 C16 H16C 0.9800 . ?

loop_
  _geom_angle_atom_site_label_1
  _geom_angle_atom_site_label_2
  _geom_angle_atom_site_label_3
  _geom_angle
  _geom_angle_site_symmetry_1
  _geom_angle_site_symmetry_3
  _geom_angle_publ_flag
 C3 N1 C1 117.05(10) . . ?
 C2 N2 C4 116.97(10) . . ?
 C7 N3 H3 125.9 . . ?
 C13 N3 H3 125.9 . . ?
 C13 N3 C7 108.18(9) . . ?
 N1 C1 C2 119.99(10) . . ?
 N1 C1 C15 117.81(10) . . ?
 C2 C1 C15 122.20(10) . . ?
 N2 C2 C1 122.99(10) . . ?
 N2 C2 H2 118.5 . . ?
 C1 C2 H2 118.5 . . ?
 N1 C3 H3A 118.5 . . ?
 N1 C3 C4 123.06(10) . . ?
 C4 C3 H3A 118.5 . . ?
 N2 C4 C3 119.86(10) . . ?
 N2 C4 C5 118.10(10) . . ?
 C3 C4 C5 122.02(10) . . ?
 C4 C5 H5A 109.2 . . ?
 C4 C5 H5B 109.2 . . ?
 H5A C5 H5B 107.9 . . ?
 C6 C5 C4 112.08(9) . . ?
 C6 C5 H5A 109.2 . . ?
 C6 C5 H5B 109.2 . . ?
 C7 C6 C5 126.89(10) . . ?
 C7 C6 C8 105.97(10) . . ?
 C8 C6 C5 127.12(10) . . ?
 N3 C7 H7 124.6 . . ?
 C6 C7 N3 110.89(10) . . ?
 C6 C7 H7 124.6 . . ?
 C9 C8 C6 134.40(10) . . ?
 C9 C8 C13 118.71(10) . . ?
 C13 C8 C6 106.89(9) . . ?
 C8 C9 H9 120.6 . . ?
 C10 C9 C8 118.81(11) . . ?
 C10 C9 H9 120.6 . . ?
 C9 C10 H10 119.3 . . ?
 C9 C10 C11 121.38(10) . . ?
 C11 C10 H10 119.3 . . ?
 C10 C11 H11 119.4 . . ?
 C12 C11 C10 121.19(10) . . ?
 C12 C11 H11 119.4 . . ?
 C11 C12 H12 121.3 . . ?
 C11 C12 C13 117.41(10) . . ?
 C13 C12 H12 121.3 . . ?
 N3 C13 C8 108.05(10) . . ?
 N3 C13 C12 129.52(10) . . ?
 C12 C13 C8 122.42(10) . . ?
 H14A C14 H14B 109.5 . . ?
 H14A C14 H14C 109.5 . . ?
 H14B C14 H14C 109.5 . . ?
 C15 C14 H14A 109.5 . . ?
 C15 C14 H14B 109.5 . . ?
 C15 C14 H14C 109.5 . . ?
 C1 C15 C14 111.28(10) . . ?
 C1 C15 H15 108.1 . . ?
 C1 C15 C16 110.53(9) . . ?
 C14 C15 H15 108.1 . . ?
 C14 C15 C16 110.67(11) . . ?
 C16 C15 H15 108.1 . . ?
 C15 C16 H16A 109.5 . . ?
 C15 C16 H16B 109.5 . . ?
 C15 C16 H16C 109.5 . . ?
 H16A C16 H16B 109.5 . . ?
 H16A C16 H16C 109.5 . . ?
 H16B C16 H16C 109.5 . . ?

loop_
  _geom_torsion_atom_site_label_1
  _geom_torsion_atom_site_label_2
  _geom_torsion_atom_site_label_3
  _geom_torsion_atom_site_label_4
  _geom_torsion
  _geom_torsion_site_symmetry_1
  _geom_torsion_site_symmetry_2
  _geom_torsion_site_symmetry_3
  _geom_torsion_site_symmetry_4
  _geom_torsion_publ_flag
 N1 C1 C2 N2 1.88(17) . . . . ?
 N1 C1 C15 C14 49.94(14) . . . . ?
 N1 C1 C15 C16 -73.44(13) . . . . ?
 N1 C3 C4 N2 2.39(17) . . . . ?
 N1 C3 C4 C5 -176.30(10) . . . . ?
 N2 C4 C5 C6 -69.70(13) . . . . ?
 C1 N1 C3 C4 0.05(17) . . . . ?
 C2 N2 C4 C3 -2.57(15) . . . . ?
 C2 N2 C4 C5 176.17(10) . . . . ?
 C2 C1 C15 C14 -130.55(12) . . . . ?
 C2 C1 C15 C16 106.07(13) . . . . ?
 C3 N1 C1 C2 -2.09(16) . . . . ?
 C3 N1 C1 C15 177.43(10) . . . . ?
 C3 C4 C5 C6 109.01(12) . . . . ?
 C4 N2 C2 C1 0.55(16) . . . . ?
 C4 C5 C6 C7 117.28(12) . . . . ?
 C4 C5 C6 C8 -60.69(14) . . . . ?
 C5 C6 C7 N3 -176.64(10) . . . . ?
 C5 C6 C8 C9 -4.3(2) . . . . ?
 C5 C6 C8 C13 176.67(10) . . . . ?
 C6 C8 C9 C10 179.98(11) . . . . ?
 C6 C8 C13 N3 1.03(12) . . . . ?
 C6 C8 C13 C12 -177.73(10) . . . . ?
 C7 N3 C13 C8 -0.03(12) . . . . ?
 C7 N3 C13 C12 178.61(11) . . . . ?
 C7 C6 C8 C9 177.34(12) . . . . ?
 C7 C6 C8 C13 -1.64(12) . . . . ?
 C8 C6 C7 N3 1.67(12) . . . . ?
 C8 C9 C10 C11 -1.19(17) . . . . ?
 C9 C8 C13 N3 -178.14(9) . . . . ?
 C9 C8 C13 C12 3.11(16) . . . . ?
 C9 C10 C11 C12 1.70(17) . . . . ?
 C10 C11 C12 C13 0.19(16) . . . . ?
 C11 C12 C13 N3 178.93(11) . . . . ?
 C11 C12 C13 C8 -2.60(16) . . . . ?
 C13 N3 C7 C6 -1.06(13) . . . . ?
 C13 C8 C9 C10 -1.14(16) . . . . ?
 C15 C1 C2 N2 -177.62(10) . . . . ?

_shelx_res_file
;
TITL 20231215_c73-1_a.res in P2(1)/n
    20231215_c73-1.res
    created by SHELXL-2018/3 at 15:40:20 on 19-Dec-2023
REM Old TITL 20231215_C73-1 in P2(1)/n
REM SHELXT solution in P2(1)/n: R1 0.117, Rweak 0.033, Alpha 0.018
REM <I/s> 0.646 for 149 systematic absences, Orientation as input
REM Formula found by SHELXT: C16 N3
CELL 1.54184 5.736073 10.909275 20.88001 90 96.7304 90
ZERR 4 0.000047 0.00007 0.000137 0 0.0006 0
LATT 1
SYMM 0.5-X,0.5+Y,0.5-Z
SFAC C H N
UNIT 64 68 12

L.S. 20 0 0
PLAN  8
SIZE 0.11 0.12 0.15
TEMP -120
CONF
BOND
list 4
MORE -1
fmap 2 53
BOND $H
ACTA
REM <olex2.extras>
REM <HklSrc "%.\\20231215_C73-1.hkl">
REM </olex2.extras>

WGHT    0.045500    0.565700
FVAR       0.77506
N1    3    0.067593    0.439705    0.396984    11.00000    0.02022    0.02004 =
         0.02132    0.00134    0.00698    0.00057
N2    3    0.429319    0.447013    0.318478    11.00000    0.01813    0.01959 =
         0.01767   -0.00038    0.00466    0.00078
N3    3    0.734788    0.831538    0.262078    11.00000    0.01691    0.01961 =
         0.01828   -0.00069    0.00683   -0.00198
AFIX  43
H3    2    0.864035    0.861410    0.249231    11.00000   -1.20000
AFIX   0
C1    1    0.258291    0.369241    0.409900    11.00000    0.01883    0.01523 =
         0.01720   -0.00212    0.00340   -0.00136
C2    1    0.435776    0.372821    0.369679    11.00000    0.01866    0.01924 =
         0.01964    0.00021    0.00377    0.00268
AFIX  43
H2    2    0.567289    0.320185    0.379054    11.00000   -1.20000
AFIX   0
C3    1    0.061469    0.514287    0.346037    11.00000    0.01763    0.01865 =
         0.02293    0.00098    0.00491    0.00154
AFIX  43
H3A   2   -0.072210    0.565181    0.335999    11.00000   -1.20000
AFIX   0
C4    1    0.242117    0.520887    0.306931    11.00000    0.01683    0.01515 =
         0.01686   -0.00257    0.00210   -0.00239
C5    1    0.237498    0.611401    0.251937    11.00000    0.01828    0.01819 =
         0.01662   -0.00018    0.00247   -0.00071
AFIX  23
H5A   2    0.269780    0.567520    0.212419    11.00000   -1.20000
H5B   2    0.078802    0.647898    0.243678    11.00000   -1.20000
AFIX   0
C6    1    0.415046    0.711975    0.266129    11.00000    0.01696    0.01648 =
         0.01538    0.00215    0.00207    0.00157
C7    1    0.602209    0.736865    0.233331    11.00000    0.01998    0.01690 =
         0.01638   -0.00078    0.00434    0.00098
AFIX  43
H7    2    0.636318    0.694574    0.195761    11.00000   -1.20000
AFIX   0
C8    1    0.427073    0.799446    0.318153    11.00000    0.01593    0.01612 =
         0.01557    0.00283    0.00197    0.00145
C9    1    0.285301    0.825427    0.367030    11.00000    0.01778    0.02212 =
         0.01833    0.00215    0.00498    0.00028
AFIX  43
H9    2    0.146255    0.779722    0.370348    11.00000   -1.20000
AFIX   0
C10   1    0.351952    0.918736    0.410193    11.00000    0.02368    0.02540 =
         0.01637   -0.00028    0.00615    0.00416
AFIX  43
H10   2    0.255544    0.937870    0.442842    11.00000   -1.20000
AFIX   0
C11   1    0.558954    0.985707    0.406761    11.00000    0.02547    0.01843 =
         0.01767   -0.00285    0.00053    0.00212
AFIX  43
H11   2    0.602199    1.047758    0.437815    11.00000   -1.20000
AFIX   0
C12   1    0.701148    0.963013    0.358989    11.00000    0.01901    0.01624 =
         0.02016    0.00207    0.00121   -0.00028
AFIX  43
H12   2    0.841601    1.008103    0.356674    11.00000   -1.20000
AFIX   0
C13   1    0.630272    0.871244    0.314282    11.00000    0.01704    0.01666 =
         0.01551    0.00223    0.00319    0.00200
C14   1    0.049263    0.213864    0.470698    11.00000    0.03746    0.03828 =
         0.03735    0.01794   -0.00216   -0.01467
AFIX 137
H14A  2   -0.082629    0.269456    0.474478    11.00000   -1.50000
H14B  2    0.067942    0.158251    0.507805    11.00000   -1.50000
H14C  2    0.018383    0.166038    0.430876    11.00000   -1.50000
AFIX   0
C15   1    0.273126    0.288195    0.469041    11.00000    0.02202    0.01935 =
         0.01869    0.00189    0.00572    0.00167
AFIX  13
H15   2    0.406192    0.229612    0.467087    11.00000   -1.20000
AFIX   0
C16   1    0.324541    0.364773    0.530297    11.00000    0.04264    0.02760 =
         0.01929    0.00055    0.00236    0.00658
AFIX 137
H16A  2    0.479320    0.403153    0.531080    11.00000   -1.50000
H16B  2    0.322810    0.311783    0.568137    11.00000   -1.50000
H16C  2    0.204488    0.428523    0.530980    11.00000   -1.50000
AFIX   0
HKLF 4


REM  20231215_c73-1_a.res in P2(1)/n
REM wR2 = 0.0973, GooF = S = 1.050, Restrained GooF = 1.050 for all data
REM R1 = 0.0378 for 2443 Fo > 4sig(Fo) and 0.0398 for all 2608 data
REM 174 parameters refined using 0 restraints

END

WGHT      0.0447      0.5522

REM Highest difference peak  0.235,  deepest hole -0.332,  1-sigma level  0.048
Q1    1   0.2641  0.3259  0.4388  11.00000  0.05    0.24
Q2    1   0.1347  0.5078  0.3191  11.00000  0.05    0.18
Q3    1   0.7997  0.8883  0.2345  11.00000  0.05    0.17
Q4    1   0.5303  0.8370  0.3209  11.00000  0.05    0.15
Q5    1  -0.0526  0.4434  0.4227  11.00000  0.05    0.14
Q6    1   0.2336  0.5663  0.2807  11.00000  0.05    0.14
Q7    1   0.4294  0.7420  0.2997  11.00000  0.05    0.14
Q8    1   0.1797  0.5368  0.3358  11.00000  0.05    0.14
;
_shelx_res_checksum                61401
_shelx_hkl_file
;
   0   0   1    0.13    0.09
   0   0  -1    0.06    0.10
   0   0   1    0.16    0.14
   0   0   2 1951.71  108.75
   0   0   2 2100.70  108.73
   0   0  -2 2050.94  108.76
   0   0   2 2212.53  108.75
   0   0  -3    0.05    0.45
   0   0   3    0.08    0.35
   0   0   3   -0.03    0.43
   0   0   3    0.40    0.48
   0   0   3   -0.11    0.35
   0   0   4   13.80    1.00
   0   0   4   13.59    1.10
   0   0  -4   15.14    1.05
   0   0  -4   13.80    1.05
   0   0   4   14.94    1.04
   0   0   4   12.85    1.03
   0   0   5    1.43    0.65
   0   0   5    0.44    0.55
   0   0   5   -0.57    0.59
   0   0  -5    0.37    0.53
   0   0   5   -0.04    0.50
   0   0  -5    0.13    0.57
   0   0   5   -0.47    0.54
   0   0  -5    0.32    0.59
   0   0   6  245.60   12.60
   0   0   6  239.71   12.53
   0   0  -6  240.01   12.53
   0   0   6  252.10   12.59
   0   0   6  235.45   12.54
   0   0  -6  236.63   12.57
   0   0   6  242.24   12.60
   0   0   7   -0.33    0.58
   0   0  -7    0.11    0.58
   0   0   7   -0.20    0.51
   0   0  -7   -0.05    0.54
   0   0   7    0.69    0.69
   0   0   7   -0.23    0.70
   0   0   7    0.37    0.54
   0   0  -8  486.01   27.46
   0   0   8  586.13   27.58
   0   0   8  549.19   27.53
   0   0   8  538.65   27.57
   0   0  -8  514.41   27.53
   0   0   8  522.69   27.46
   0   0   8  561.82   27.47
   0   0   9   -0.49    0.75
   0   0   9   -0.44    0.71
   0   0  -9   -0.07    0.59
   0   0   9    0.54    0.61
   0   0   9    0.13    0.60
   0   0   9    0.22    0.70
   0   0   9   -0.05    0.51
   0   0   9   -0.31    0.54
   0   0 -10   60.77    3.67
   0   0  10   57.75    3.48
   0   0  10   54.94    3.54
   0   0 -10   53.45    3.50
   0   0 -10   55.08    3.46
   0   0  10   54.38    3.60
   0   0  10   56.54    3.37
   0   0  10   59.76    3.56
   0   0  10   59.85    3.47
   0   0  10   60.82    3.47
   0   0  10   58.54    3.60
   0   0 -11    0.45    0.72
   0   0 -11   -0.85    0.70
   0   0 -11    0.10    0.75
   0   0  11    0.74    0.72
   0   0  11    0.26    0.52
   0   0  11   -0.26    0.78
   0   0 -11   -0.21    0.81
   0   0  11   -0.15    0.60
   0   0  11    0.51    0.58
   0   0  11    0.10    0.70
   0   0  11   -0.16    0.66
   0   0  11   -0.26    0.62
   0   0 -11   -0.18    0.80
   0   0  12  233.91   12.56
   0   0 -12  257.73   12.72
   0   0  12  231.52   12.59
   0   0  12  234.99   12.69
   0   0 -12  219.03   12.67
   0   0  12  243.17   12.54
   0   0  12  229.74   12.63
   0   0 -12  233.79   12.61
   0   0  12  224.62   12.41
   0   0  12  240.33   12.47
   0   0 -12  228.26   12.61
   0   0 -12  233.02   12.77
   0   0  13   -0.81    0.73
   0   0 -13   -0.41    1.01
   0   0  13   -0.08    0.57
   0   0 -13    0.24    0.85
   0   0 -13   -0.13    0.94
   0   0  13   -0.34    0.77
   0   0  13    0.42    0.84
   0   0  13    0.74    0.74
   0   0  13    0.28    0.68
   0   0  13    0.24    0.87
   0   0 -14 1648.55   84.83
   0   0  14 1674.44   84.77
   0   0 -14 1598.14   84.90
   0   0  14 1594.84   84.56
   0   0  14 1697.96   84.74
   0   0  14 1632.12   84.39
   0   0  14 1672.23   84.62
   0   0 -14 1771.24   84.87
   0   0 -15   -0.17    1.30
   0   0  15   -0.12    0.95
   0   0 -15    0.78    1.13
   0   0 -15    1.57    1.20
   0   0  15   -0.14    1.00
   0   0  15    0.97    1.00
   0   0  15   -0.09    0.67
   0   0  15   -0.12    0.81
   0   0 -16    2.44    1.38
   0   0  16    3.58    1.30
   0   0  16    4.00    1.19
   0   0  16    3.93    1.04
   0   0 -16    4.04    1.46
   0   0  16    5.88    0.97
   0   0  16    4.78    1.28
   0   0 -16    3.29    1.31
   0   0  17    0.33    1.24
   0   0 -17   -0.57    1.09
   0   0 -17    1.06    1.24
   0   0  17   -0.48    1.03
   0   0  17    0.23    0.86
   0   0 -17   -0.40    1.44
   0   0  17    0.88    0.86
   0   0  17    1.21    1.03
   0   0  18 1626.05   78.24
   0   0  18 1603.63   78.61
   0   0 -18 1561.76   78.86
   0   0 -18 1463.21   78.73
   0   0  18 1448.35   78.09
   0   0  18 1541.21   78.56
   0   0 -18 1467.55   78.54
   0   0  19    0.46    0.80
   0   0 -19    0.20    1.25
   0   0 -19    1.65    1.47
   0   0 -19    0.35    1.10
   0   0 -19    0.87    1.39
   0   0  19    0.17    1.27
   0   0 -20   13.60    1.98
   0   0 -20   11.43    1.66
   0   0  20    9.87    1.28
   0   0 -20    9.92    1.96
   0   0 -20   11.81    1.91
   0   0  20   11.47    1.74
   0   0  21    1.23    1.15
   0   0  21   -0.38    0.72
   0   0 -21    0.37    1.27
   0   0 -21    0.39    1.15
   0   0 -21    0.19    1.16
   0   0 -21    0.58    1.21
   0   0 -21    0.29    1.02
   0   0 -22  501.38   26.88
   0   0 -22  513.62   26.91
   0   0 -22  463.13   26.70
   0   0 -22  484.78   26.74
   0   0  22  565.16   26.74
   0   0  23    0.84    0.94
   0   0 -23   -0.42    0.93
   0   0 -23   -0.58    0.95
   0   0 -23    0.13    0.88
   0   0  24  165.13    8.93
   0   0 -24  150.91    9.03
   0   0 -24  166.29    8.99
   0   0 -25   -0.49    0.59
   0   0  25    0.83    0.57
   0  -1   0    0.32    0.32
   0  -1   0    0.23    0.38
   0  -1   1  237.72   11.98
   0  -1  -1  239.73   12.04
   0  -1  -1  244.46   11.99
   0   1   1  231.95   11.97
   0   1  -1  248.40   11.97
   0  -1   2   88.89    4.52
   0   1   2   91.62    4.41
   0   1   2   86.42    4.39
   0  -1  -2   85.97    4.40
   0   1  -3  122.73    7.03
   0  -1   3  142.28    7.11
   0  -1   3  129.46    7.03
   0  -1  -3  141.62    7.05
   0   1   3  137.21    6.95
   0  -1  -3  136.01    6.97
   0   1  -4 1884.04   98.93
   0  -1   4 1969.55   98.94
   0   1   4 1951.75   98.88
   0   1   4 1928.80   98.83
   0   1   4 2078.64   98.94
   0  -1   4 1976.16   99.01
   0  -1  -4 1989.07   98.96
   0  -1  -4 1945.69   98.86
   0   1   4 1896.66   98.91
   0  -1  -4 1930.00   98.95
   0   1   4 1978.34   98.92
   0   1  -5  479.71   25.89
   0  -1   5  516.59   25.91
   0   1   5  509.33   25.88
   0  -1  -5  529.33   25.94
   0   1   5  533.98   25.89
   0  -1  -5  539.47   25.96
   0   1   5  554.43   25.92
   0  -1  -5  512.74   25.91
   0  -1   5  470.73   25.89
   0   1  -5  464.99   25.81
   0   1   5  496.78   25.77
   0  -1   5  495.80   25.97
   0   1   6    0.14    0.63
   0   1   6   -0.10    0.68
   0   1  -6    0.37    0.54
   0   1   6   -0.41    0.43
   0  -1   6    0.93    0.65
   0   1   6    0.18    0.57
   0  -1   6   -0.05    0.57
   0  -1   6   -0.72    0.62
   0  -1  -6    0.12    0.63
   0  -1   6    0.93    0.75
   0  -1  -6    0.20    0.63
   0   1  -6   -0.25    0.65
   0   1  -7   67.83    3.92
   0   1   7   64.36    3.92
   0   1   7   63.22    3.70
   0   1  -7   66.29    3.81
   0   1  -7   62.57    3.73
   0   1   7   67.08    3.87
   0  -1   7   67.27    3.87
   0  -1   7   67.62    3.89
   0  -1   7   71.37    3.93
   0   1  -7   65.95    3.83
   0   1  -7   76.77    3.82
   0   1   7   66.10    3.88
   0  -1   7   67.22    3.90
   0  -1  -7   71.77    3.93
   0   1  -8   24.21    1.54
   0   1   8   19.27    1.58
   0   1  -8   19.83    1.60
   0  -1  -8   20.82    1.69
   0   1   8   21.64    1.67
   0  -1   8   19.14    1.64
   0  -1   8   21.74    1.63
   0  -1   8   21.88    1.66
   0   1  -8   23.16    1.59
   0   1   8   21.57    1.45
   0   1  -8   22.10    1.51
   0  -1   8   18.81    1.61
   0   1   8   21.13    1.55
   0   1   8   20.08    1.61
   0  -1   9   29.52    1.99
   0   1   9   30.24    2.15
   0  -1  -9   27.79    2.14
   0   1  -9   32.79    2.00
   0  -1   9   31.24    2.09
   0   1  -9   32.14    2.13
   0   1   9   29.72    2.09
   0  -1   9   29.55    2.13
   0  -1   9   29.21    2.06
   0   1   9   29.36    1.95
   0  -1   9   32.27    2.02
   0  -1  -9   27.76    1.97
   0  -1   9   28.03    2.11
   0   1   9   29.15    2.04
   0   1  -9   29.42    2.05
   0   1  -9   27.74    1.94
   0  -1  10  121.02    6.90
   0  -1 -10  122.61    7.05
   0   1 -10  123.96    6.82
   0  -1  10  128.34    6.92
   0   1  10  115.38    6.99
   0   1 -10  118.18    7.00
   0   1  10  134.20    7.08
   0  -1  10  125.98    6.84
   0  -1 -10  110.36    6.79
   0  -1  10  122.22    7.00
   0   1  10  130.38    6.79
   0   1 -10  123.64    6.96
   0  -1  10  134.54    7.08
   0   1  10  126.80    6.89
   0   1 -10  133.71    6.87
   0  -1  10  123.90    6.99
   0   1  10  124.37    7.00
   0  -1 -10  138.08    7.14
   0   1 -10  113.42    6.89
   0  -1  10  127.34    6.85
   0   1 -10  127.89    7.00
   0  -1 -10  134.11    7.12
   0  -1 -11   63.82    3.86
   0  -1  11   63.39    3.94
   0   1 -11   56.53    3.84
   0  -1 -11   68.61    4.11
   0  -1  11   65.00    3.86
   0  -1  11   72.37    3.98
   0   1 -11   57.85    3.93
   0   1 -11   64.42    3.97
   0   1  11   65.94    4.01
   0  -1 -11   65.44    4.05
   0  -1  11   71.79    4.05
   0  -1  11   63.64    3.97
   0   1 -11   58.23    3.88
   0  -1  11   64.80    3.83
   0   1 -11   59.98    3.74
   0   1  11   64.98    3.94
   0   1 -11   64.49    3.77
   0  -1  11   60.06    3.71
   0   1  11   61.41    3.67
   0   1  11   57.86    3.78
   0   1  11   61.97    3.97
   0  -1 -11   62.55    4.05
   0  -1  11   62.32    3.75
   0   1  12  146.71    7.70
   0   1  12  122.83    7.36
   0   1 -12  120.03    7.47
   0  -1 -12  134.34    7.74
   0   1 -12  141.42    7.69
   0  -1 -12  125.34    7.65
   0   1 -12  126.62    7.57
   0  -1  12  137.23    7.43
   0   1 -12  128.71    7.61
   0   1  12  140.96    7.60
   0  -1  12  132.36    7.44
   0  -1  12  140.20    7.58
   0  -1  12  136.30    7.35
   0  -1  12  117.80    7.53
   0  -1  12  128.29    7.45
   0   1  12  129.28    7.41
   0   1  12  132.98    7.61
   0  -1  12  141.46    7.64
   0  -1  12  132.82    7.58
   0  -1  12  139.34    7.36
   0   1  12  133.67    7.25
   0  -1  12  142.41    7.32
   0  -1 -12  137.52    7.52
   0   1 -13  267.76   15.14
   0   1  13  264.16   14.81
   0   1  13  291.09   15.16
   0   1  13  249.46   14.62
   0  -1  13  276.00   14.99
   0   1 -13  261.59   15.03
   0  -1  13  287.30   14.80
   0  -1  13  278.63   14.86
   0  -1  13  287.00   14.80
   0  -1 -13  277.79   15.01
   0   1  13  290.04   15.14
   0  -1  13  305.05   15.17
   0   1  13  294.21   15.07
   0  -1  13  282.99   14.97
   0   1 -13  274.84   15.03
   0  -1  13  293.25   15.04
   0   1 -13  269.08   15.15
   0   1  13  273.22   14.90
   0  -1  13  294.89   14.89
   0   1 -13  304.80   15.14
   0  -1 -13  267.58   15.20
   0  -1 -13  302.60   15.34
   0  -1 -14    5.20    1.35
   0   1 -14    5.99    1.18
   0  -1  14    5.52    0.91
   0   1 -14    5.82    1.36
   0   1 -14    3.80    1.23
   0  -1 -14    6.81    1.54
   0  -1  14    5.53    0.89
   0  -1  14    4.71    1.06
   0  -1  14    4.77    1.17
   0  -1  14    5.19    1.09
   0  -1 -14    5.35    1.16
   0   1 -14    7.18    1.25
   0   1  14    4.92    1.00
   0  -1  14    3.47    0.82
   0   1  14    4.01    0.89
   0   1  14    6.23    1.24
   0   1 -14    4.05    1.13
   0   1  14    4.45    1.09
   0   1  14    4.44    1.15
   0  -1  14    4.91    1.22
   0  -1  15   71.85    4.48
   0  -1 -15   67.88    4.58
   0   1 -15   73.37    4.68
   0   1  15   65.70    4.40
   0  -1  15   68.38    4.21
   0  -1  15   74.65    4.72
   0  -1  15   75.54    4.55
   0   1  15   74.46    4.62
   0   1 -15   64.99    4.55
   0  -1 -15   75.52    4.99
   0   1 -15   75.57    4.84
   0   1  15   65.37    4.35
   0   1  15   70.06    4.31
   0   1  15   70.49    4.69
   0   1 -15   70.05    4.83
   0   1  15   70.91    4.69
   0  -1  15   66.16    4.52
   0  -1 -15   62.80    4.77
   0  -1 -16   11.46    2.17
   0   1 -16   12.07    1.75
   0  -1 -16   14.24    1.80
   0  -1  16   14.82    1.68
   0   1 -16   13.31    2.00
   0   1  16   15.57    1.91
   0   1  16   11.43    1.58
   0  -1 -16   11.10    1.89
   0   1  16   14.73    1.86
   0  -1  16   12.21    1.84
   0  -1  16   15.01    1.58
   0  -1  16   15.72    1.87
   0   1  16   17.77    1.57
   0   1 -16   15.18    2.13
   0  -1  16   14.58    1.66
   0   1  16   16.02    1.66
   0  -1 -17    3.33    1.29
   0  -1 -17    4.36    1.70
   0  -1 -17    3.16    1.74
   0   1 -17    3.57    1.30
   0   1 -17    4.24    1.61
   0  -1  17    6.94    1.27
   0  -1  17    4.50    1.36
   0  -1  17    5.88    1.28
   0   1  17    5.25    1.42
   0   1 -17    9.29    1.89
   0   1  17    3.82    1.02
   0  -1 -17    3.33    1.41
   0  -1  17    2.99    1.38
   0  -1  18  184.80   10.11
   0  -1 -18  160.86   10.26
   0  -1 -18  171.40   10.19
   0  -1  18  175.90    9.94
   0  -1  18  167.08    9.64
   0   1  18  173.22    9.59
   0  -1 -18  169.34    9.97
   0   1 -18  158.16   10.19
   0   1 -18  175.47   10.13
   0   1 -18  159.16    9.76
   0   1  18  169.18    9.93
   0  -1 -18  176.78   10.21
   0  -1  18  173.67    9.72
   0  -1 -19   12.35    1.90
   0  -1  19   10.97    1.36
   0  -1  19   11.32    1.87
   0   1 -19   10.78    1.60
   0  -1 -19   13.60    1.96
   0  -1 -19    9.78    1.90
   0   1  19   13.77    1.56
   0   1 -19   13.33    2.04
   0  -1 -19   13.15    2.29
   0  -1  19    9.15    1.39
   0   1 -19    8.31    1.86
   0  -1 -19   13.96    1.94
   0   1  19   11.21    1.79
   0  -1  19   14.11    1.58
   0  -1  19   10.47    1.72
   0  -1  20   94.38    5.77
   0  -1  20   95.44    5.46
   0   1  20   96.05    5.84
   0   1 -20   83.21    5.78
   0  -1 -20   82.92    6.05
   0  -1 -20   86.44    5.84
   0  -1 -20   85.81    5.90
   0   1 -20   83.96    5.95
   0  -1 -20   78.98    5.70
   0   1  20   89.21    5.37
   0  -1 -20   82.37    5.84
   0   1 -20   95.57    6.17
   0  -1 -21   42.37    3.31
   0   1 -21   38.96    3.24
   0   1  21   38.14    2.76
   0   1  21   42.43    3.25
   0  -1 -21   41.58    3.54
   0  -1 -21   34.08    3.13
   0  -1 -21   38.02    3.28
   0  -1  21   40.93    3.14
   0  -1 -21   34.56    3.13
   0   1 -21   37.15    3.35
   0   1 -21   39.40    3.42
   0  -1 -22   58.68    4.49
   0   1 -22   69.34    4.72
   0   1 -22   63.89    4.59
   0  -1 -22   70.92    4.63
   0  -1  22   66.62    4.44
   0   1 -22   58.17    4.36
   0   1 -22   66.51    4.67
   0   1  22   70.82    4.08
   0  -1 -22   66.96    4.51
   0   1  22   75.43    4.61
   0  -1 -23   72.29    4.66
   0   1  23   80.47    4.84
   0  -1 -23   73.35    4.79
   0   1 -23   64.76    4.74
   0   1 -23   75.64    4.93
   0  -1  23   85.93    4.83
   0   1 -23   79.64    4.94
   0   1  24    2.62    0.85
   0  -1  24    2.43    0.81
   0   1 -24    2.02    0.91
   0   1 -24    1.36    0.79
   0  -1 -24    2.81    1.00
   0   1 -24    2.24    0.84
   0  -1 -25   16.77    1.50
   0  -1  25   17.67    1.31
   0   1  25   13.81    1.31
   0   1  25   16.89    1.37
   0   2   0    8.42    0.71
   0   2   0    8.15    0.59
   0   2   0    8.91    0.64
   0  -2   0    8.80    1.05
   0   2   0    8.02    0.60
   0   2  -1 3457.24  171.30
   0   2  -1 3358.14  171.31
   0   2   1 3425.14  171.29
   0   2  -1 3342.18  171.26
   0  -2   1 3253.69  171.57
   0  -2  -1 3467.05  171.30
   0  -2  -1 3387.28  171.49
   0  -2   1 3358.59  171.33
   0   2   1 3368.79  171.29
   0  -2   2    1.09    0.39
   0   2   2    2.29    0.41
   0  -2  -2    1.61    0.46
   0  -2  -2    1.97    0.69
   0  -2   2    1.38    0.86
   0   2  -2    2.41    0.42
   0   2  -3 2130.77  116.57
   0  -2  -3 2406.88  116.65
   0  -2   3 2212.66  116.72
   0   2   3 2462.51  116.62
   0   2   3 2321.98  116.54
   0  -2  -4 6603.75  330.41
   0   2  -4 6714.14  330.36
   0   2   4 6659.33  330.35
   0  -2   4 6383.41  330.47
   0  -2  -4 6117.95  330.43
   0   2  -4 6581.81  330.39
   0   2   4 6568.22  330.26
   0   2  -5 2649.91  131.22
   0   2  -5 2660.05  131.23
   0  -2   5 2544.17  131.22
   0  -2  -5 2501.63  131.25
   0  -2  -5 2589.83  131.30
   0  -2   5 2553.12  131.33
   0   2   5 2604.76  131.19
   0   2   5 2582.98  131.21
   0   2   5 2607.56  131.09
   0   2  -6  142.59    8.03
   0  -2  -6  156.77    8.18
   0   2   6  159.15    8.02
   0  -2   6  171.34    8.13
   0   2   6  149.75    7.89
   0   2  -6  144.30    7.91
   0   2   6  146.43    8.03
   0  -2  -6  147.67    8.08
   0   2  -6  159.90    8.07
   0  -2   6  141.22    8.04
   0  -2   6  146.13    8.16
   0   2   7  518.17   25.91
   0  -2   7  515.99   26.04
   0   2   7  486.45   25.69
   0   2  -7  506.41   25.88
   0   2  -7  490.44   25.74
   0   2  -7  535.56   25.91
   0  -2  -7  477.30   25.88
   0  -2   7  482.47   25.89
   0  -2  -7  521.32   26.03
   0  -2   7  507.85   25.89
   0   2   7  519.29   25.85
   0   2   7  495.24   25.70
   0   2  -7  510.00   25.87
   0   2   8  652.93   34.17
   0  -2   8  671.95   34.39
   0   2  -8  669.71   34.37
   0   2  -8  679.01   34.41
   0   2  -8  707.13   34.40
   0   2   8  669.05   34.17
   0  -2  -8  636.89   34.38
   0   2   8  697.90   34.37
   0  -2   8  607.55   34.42
   0   2   8  698.58   34.43
   0   2  -8  685.56   34.25
   0  -2   8  640.22   34.43
   0  -2  -8  702.17   34.56
   0   2   9  830.93   43.68
   0   2   9  874.80   43.99
   0  -2   9  859.80   44.01
   0   2  -9  867.51   43.77
   0   2   9  836.59   43.68
   0   2  -9  851.96   43.91
   0  -2   9  862.83   43.92
   0   2   9  844.58   43.86
   0   2  -9  866.05   43.92
   0  -2  -9  822.96   43.92
   0   2   9  900.74   44.03
   0  -2   9  791.61   43.92
   0  -2  -9  884.49   44.06
   0  -2   9  932.84   43.98
   0  -2   9  856.81   43.99
   0  -2  -9  917.27   44.04
   0   2  -9  834.98   43.95
   0   2  10  723.07   37.23
   0  -2  10  753.97   37.51
   0   2 -10  722.53   37.49
   0  -2  10  773.11   37.51
   0   2 -10  690.70   37.53
   0   2  10  682.81   37.56
   0  -2 -10  762.48   37.68
   0   2 -10  754.64   37.52
   0   2 -10  719.04   37.34
   0   2  10  749.35   37.55
   0  -2 -10  637.93   37.53
   0   2 -10  721.63   37.49
   0  -2  10  751.62   37.56
   0   2  10  726.96   37.24
   0  -2  10  744.16   37.55
   0   2  10  759.72   37.60
   0  -2  10  715.11   37.60
   0   2  10  758.20   37.47
   0  -2 -10  721.08   37.53
   0   2  11   75.74    4.26
   0   2  11   71.59    4.47
   0  -2  11   73.29    4.47
   0  -2  11   80.40    4.44
   0  -2  11   79.02    4.60
   0   2 -11   69.51    4.53
   0  -2 -11   69.97    4.45
   0  -2 -11   77.37    4.77
   0   2 -11   78.67    4.61
   0  -2  11   81.14    4.74
   0  -2 -11   67.49    4.55
   0  -2  11   81.92    4.66
   0  -2  11   74.75    4.55
   0   2  11   75.01    4.27
   0  -2  11   77.87    4.51
   0   2 -11   69.11    4.60
   0   2  11   81.64    4.68
   0   2  11   80.90    4.70
   0   2  12  170.45    9.69
   0  -2 -12  146.62    9.87
   0   2  12  186.55   10.07
   0   2 -12  187.56   10.22
   0  -2  12  187.92   10.24
   0  -2  12  189.26    9.97
   0  -2  12  188.11   10.11
   0  -2  12  189.52   10.00
   0  -2  12  187.46    9.88
   0   2 -12  195.81   10.18
   0  -2 -12  186.89   10.34
   0   2  12  195.90   10.22
   0   2  12  178.19    9.98
   0   2 -12  182.55   10.08
   0  -2  12  187.76   10.06
   0   2 -12  179.88   10.13
   0  -2  12  188.70    9.98
   0  -2  12  201.25   10.20
   0   2 -13   39.72    2.99
   0   2  13   41.46    2.89
   0  -2  13   42.02    2.98
   0  -2  13   41.31    2.67
   0  -2  13   42.08    2.74
   0   2  13   39.85    2.80
   0   2 -13   43.41    3.13
   0  -2 -13   43.38    3.26
   0   2 -13   39.29    2.99
   0  -2  13   39.43    2.72
   0  -2 -13   39.64    2.87
   0  -2  13   40.89    2.94
   0  -2  13   40.16    3.07
   0  -2  13   34.51    2.75
   0   2  13   44.60    3.11
   0  -2 -13   40.40    2.85
   0   2 -13   37.41    2.84
   0   2 -14   72.88    4.71
   0  -2  14   69.48    4.34
   0  -2  14   69.19    4.49
   0  -2  14   70.35    4.63
   0  -2 -14   72.85    5.00
   0   2  14   67.04    4.51
   0   2 -14   67.39    4.74
   0  -2 -14   74.41    4.60
   0  -2  14   78.09    4.79
   0  -2  14   77.15    4.62
   0   2  14   67.85    4.40
   0  -2  14   66.17    4.31
   0  -2  14   76.64    4.49
   0  -2  14   77.15    4.31
   0  -2 -14   70.96    4.51
   0   2 -14   71.36    4.71
   0   2 -15   23.04    2.32
   0   2 -15   23.32    2.25
   0  -2  15   21.67    2.06
   0  -2 -15   22.64    2.67
   0  -2  15   22.86    1.90
   0  -2 -15   21.92    2.10
   0  -2 -15   27.58    2.28
   0   2 -15   19.12    2.24
   0   2 -15   21.79    2.43
   0  -2  15   25.89    2.20
   0  -2 -15   23.79    2.55
   0   2  15   24.92    2.16
   0  -2  15   21.58    2.16
   0   2  15   25.30    2.07
   0  -2 -16   22.02    2.18
   0   2 -16   22.31    2.52
   0  -2  16   21.84    2.32
   0  -2  16   19.99    2.07
   0   2  16   22.59    2.08
   0  -2  16   18.89    2.05
   0  -2 -16   22.11    2.19
   0  -2  16   20.91    2.01
   0  -2 -16   18.26    2.55
   0  -2 -16   23.51    2.65
   0   2 -16   21.92    2.29
   0  -2 -16   18.37    2.01
   0   2 -16   21.71    2.32
   0  -2  17   69.75    4.79
   0   2 -17   69.10    4.74
   0  -2  17   67.81    4.64
   0  -2 -17   72.38    4.73
   0  -2 -17   64.34    4.60
   0   2 -17   70.52    4.79
   0   2  17   66.90    4.44
   0  -2  17   69.83    4.64
   0  -2 -17   64.24    5.04
   0  -2 -17   66.16    4.56
   0  -2 -17   70.75    5.13
   0   2 -17   70.77    5.05
   0  -2  17   65.03    4.40
   0  -2  18    1.00    0.87
   0   2 -18    0.70    1.20
   0  -2 -18    3.16    1.82
   0   2  18    0.79    0.89
   0  -2 -18   -0.89    1.53
   0  -2 -18    2.97    1.20
   0   2  18    1.21    1.37
   0  -2 -18    1.40    0.98
   0   2 -18    0.42    1.41
   0  -2  18   -0.32    1.16
   0  -2  18    0.75    0.99
   0  -2  18   -0.13    0.87
   0  -2  18    1.41    1.23
   0  -2 -18    1.02    1.11
   0   2 -19   18.24    2.11
   0  -2  19   14.86    1.65
   0  -2 -19   18.12    2.08
   0   2  19   13.65    1.69
   0   2  19   15.10    1.51
   0   2 -19   17.21    2.34
   0  -2  19   18.21    2.15
   0  -2  19   18.08    1.91
   0  -2 -19   19.04    2.40
   0  -2 -19   11.53    2.30
   0  -2 -19   14.35    1.96
   0  -2 -19   13.37    1.77
   0  -2  19   14.69    1.90
   0   2  19   19.05    2.21
   0  -2  20  566.15   28.64
   0  -2  20  543.19   28.40
   0  -2 -20  523.25   28.77
   0  -2 -20  486.45   28.74
   0   2  20  541.83   28.14
   0  -2 -20  570.36   28.56
   0  -2  20  530.50   28.23
   0   2 -20  538.96   28.75
   0  -2 -20  518.27   28.47
   0   2  20  567.84   28.61
   0   2 -20  527.60   28.43
   0  -2  21  289.75   15.12
   0   2  21  297.16   15.29
   0   2 -21  260.52   15.06
   0  -2 -21  244.01   15.31
   0  -2  21  291.52   14.93
   0   2  21  259.72   15.09
   0  -2 -21  275.37   15.15
   0   2 -21  288.01   15.52
   0   2  21  280.63   14.82
   0   2 -21  272.94   15.38
   0  -2 -22   -0.16    1.16
   0  -2  22    1.69    0.78
   0   2  22    0.27    0.70
   0   2  22    1.24    1.09
   0  -2  22    3.22    1.07
   0   2 -22    0.61    0.81
   0   2 -22    0.94    1.09
   0   2 -22    0.99    1.02
   0   2 -23  321.40   18.93
   0  -2 -23  324.20   18.79
   0  -2  23  383.54   18.77
   0   2 -23  377.95   19.04
   0   2 -23  336.85   18.85
   0   2  23  387.37   18.93
   0   2  24    0.44    0.66
   0  -2  24    0.16    0.61
   0  -2 -24    0.13    0.98
   0   2  24    0.37    0.74
   0   2 -24    0.18    0.70
   0   2 -24    0.10    0.71
   0  -2 -25   61.13    3.23
   0   2  25   57.23    3.00
   0   2 -25   56.56    2.98
   0  -3   0   -0.24    1.04
   0   3   0   -0.26    0.52
   0   3   0   -0.09    0.37
   0   3   0   -0.18    0.37
   0   3   0   -0.18    0.42
   0   3   0   -0.17    0.59
   0   3   1   44.80    2.51
   0   3   1   45.89    2.52
   0   3  -1   45.33    2.52
   0   3   1   42.32    2.45
   0  -3   1   42.59    3.06
   0   3   1   46.51    2.61
   0   3  -1   45.70    2.45
   0   3  -1   42.53    2.45
   0  -3  -1   47.76    2.92
   0   3  -1   41.71    2.56
   0  -3   2    0.62    0.47
   0   3   2    0.31    0.44
   0  -3  -2   -0.03    0.48
   0  -3   2    1.14    1.08
   0  -3  -2    1.28    1.00
   0   3  -2    0.19    0.39
   0   3   2    1.39    0.51
   0   3   3 2550.77  129.03
   0  -3  -3 2519.90  129.32
   0   3  -3 2517.87  129.07
   0   3  -3 2652.26  129.04
   0  -3   3 2442.45  129.07
   0  -3  -3 2588.15  129.30
   0  -3   3 2451.54  129.31
   0  -3   3 2847.19  129.58
   0  -3  -3 2545.61  129.08
   0   3   3 2522.85  129.08
   0   3  -4  416.80   22.62
   0   3   4  450.28   22.55
   0  -3   4  438.48   22.84
   0  -3   4  463.78   22.87
   0   3  -4  413.13   22.57
   0  -3   4  477.13   22.62
   0  -3  -4  437.02   22.79
   0  -3  -4  466.58   22.71
   0   3  -4  406.82   22.64
   0   3  -4  463.12   22.73
   0  -3  -4  434.15   22.85
   0   3  -5 2419.52  123.97
   0  -3  -5 2434.71  123.99
   0   3  -5 2655.83  123.97
   0  -3  -5 2527.16  124.01
   0   3   5 2447.72  123.80
   0   3  -5 2534.00  123.88
   0  -3  -5 2374.16  124.08
   0   3   5 2343.77  123.77
   0  -3   5 2495.14  123.82
   0  -3   5 2281.99  124.01
   0  -3   5 2386.76  124.08
   0  -3  -6  869.00   51.63
   0  -3  -6 1063.15   51.81
   0  -3  -6 1009.71   51.83
   0   3  -6 1072.87   51.73
   0  -3  -6 1026.22   51.54
   0  -3   6  996.26   51.77
   0  -3   6 1029.56   51.84
   0   3   6 1019.28   51.52
   0   3  -6 1088.64   51.64
   0  -3   6  974.63   51.67
   0   3  -7    5.35    0.89
   0  -3  -7    3.75    0.65
   0   3  -7    4.35    0.82
   0   3  -7    3.58    0.78
   0  -3   7    4.10    0.96
   0   3   7    5.22    0.87
   0  -3  -7    4.49    1.05
   0  -3   7    3.30    0.83
   0  -3   7    4.34    0.85
   0   3   7    4.59    0.66
   0  -3  -7    3.65    0.89
   0  -3  -8  736.26   37.67
   0  -3   8  668.70   37.50
   0  -3  -8  710.44   37.64
   0   3   8  713.62   37.50
   0   3   8  731.05   37.46
   0   3  -8  747.22   37.52
   0   3  -8  740.51   37.43
   0   3  -8  715.81   37.41
   0  -3  -8  703.06   37.52
   0   3   8  702.44   37.25
   0  -3   8  738.61   37.67
   0  -3  -8  754.88   37.37
   0   3   8  785.84   37.50
   0  -3   8  730.65   37.60
   0   3  -8  759.80   37.51
   0  -3   8  757.25   37.51
   0   3   9  254.64   13.17
   0   3   9  247.35   13.16
   0  -3   9  257.73   13.34
   0   3   9  242.95   12.91
   0  -3  -9  239.25   13.39
   0  -3  -9  250.98   13.26
   0  -3  -9  253.50   13.05
   0   3   9  247.61   13.22
   0   3  -9  255.41   13.20
   0  -3   9  236.96   13.20
   0   3  -9  249.75   13.12
   0  -3   9  237.91   13.29
   0  -3   9  251.79   13.20
   0  -3   9  237.15   13.13
   0  -3  -9  247.26   13.34
   0  -3   9  243.16   13.13
   0   3  -9  251.60   13.22
   0   3 -10  251.30   13.67
   0  -3  10  250.14   13.80
   0   3  10  253.14   13.45
   0  -3 -10  267.80   13.65
   0  -3 -10  243.85   13.89
   0  -3 -10  253.78   13.95
   0   3 -10  256.94   13.80
   0  -3 -10  257.34   14.05
   0   3  10  252.62   13.75
   0  -3  10  245.99   13.85
   0  -3  10  248.51   13.81
   0   3  10  277.43   13.90
   0  -3  10  251.00   13.71
   0  -3 -10  266.12   13.88
   0   3 -10  260.22   13.70
   0  -3  10  268.16   13.73
   0   3 -10  259.70   13.77
   0   3  10  268.45   13.78
   0  -3  10  271.03   13.80
   0  -3  10  247.25   13.91
   0  -3 -11  191.50   10.62
   0  -3  11  190.83   10.31
   0  -3  11  186.75   10.31
   0  -3 -11  168.38   10.16
   0  -3  11  203.20   10.38
   0   3 -11  190.12   10.45
   0  -3  11  179.60   10.53
   0   3  11  185.28   10.01
   0  -3 -11  191.63   10.52
   0   3 -11  188.86   10.31
   0   3 -11  183.93   10.37
   0  -3 -11  195.83   10.65
   0   3 -11  198.43   10.43
   0  -3  11  201.75   10.49
   0  -3 -11  201.71   10.82
   0   3  11  189.32   10.51
   0  -3 -11  192.81   10.25
   0   3  11  191.79   10.40
   0  -3 -11  185.48   10.29
   0  -3  11  189.83   10.48
   0   3  11  197.10   10.38
   0  -3  11  175.33   10.41
   0  -3  12    0.95    0.79
   0  -3 -12    0.15    1.02
   0  -3  12    0.91    0.64
   0  -3 -12    0.19    0.64
   0   3  12    0.23    0.91
   0  -3  12   -0.14    0.91
   0  -3 -12    0.86    0.68
   0   3  12    0.26    0.98
   0  -3 -12    0.29    1.13
   0   3  12    0.71    0.49
   0   3 -12    0.94    0.78
   0   3 -12    2.02    1.06
   0  -3  12    0.12    0.83
   0  -3  12    0.12    0.85
   0   3 -12    1.07    0.88
   0  -3  12    0.24    0.76
   0  -3  12    0.98    0.75
   0  -3 -12    1.35    0.97
   0  -3 -12    0.82    0.79
   0  -3  12    0.10    0.72
   0   3 -12    1.04    0.94
   0  -3  13   86.22    5.32
   0  -3 -13   96.25    5.87
   0  -3  13   90.69    5.69
   0  -3  13   88.38    5.55
   0  -3  13   86.36    5.31
   0   3 -13   92.47    5.44
   0  -3  13   89.73    5.46
   0  -3 -13   93.92    5.34
   0  -3  13   90.59    5.42
   0   3 -13   92.62    5.63
   0  -3 -13   96.28    5.76
   0  -3 -13   83.87    5.28
   0  -3  13   81.36    5.47
   0  -3 -13   78.47    5.29
   0   3  13   83.96    5.42
   0   3 -13   94.14    5.56
   0  -3  13   89.36    5.26
   0   3  13   98.56    5.75
   0  -3 -14  136.57    8.12
   0   3 -14  149.05    8.52
   0  -3 -14  141.11    8.15
   0  -3 -14  169.90    8.92
   0  -3  14  147.34    8.17
   0  -3  14  147.43    8.43
   0  -3  14  138.27    8.38
   0   3  14  139.18    8.29
   0  -3  14  136.75    8.20
   0  -3  14  140.62    8.26
   0  -3 -14  147.69    8.66
   0   3 -14  146.27    8.36
   0  -3  14  151.72    8.20
   0   3  14  153.82    8.61
   0  -3 -14  127.06    8.11
   0  -3  14  155.48    8.63
   0   3 -14  142.96    8.30
   0   3  15   28.30    2.75
   0   3 -15   26.98    2.44
   0   3  15   31.29    2.54
   0  -3  15   31.08    2.43
   0  -3  15   27.07    2.42
   0  -3 -15   29.25    2.88
   0  -3 -15   25.74    2.96
   0  -3  15   27.75    2.57
   0   3 -15   28.20    2.73
   0  -3 -15   26.82    2.36
   0  -3  15   29.63    2.31
   0   3 -15   33.39    2.57
   0  -3 -15   29.00    2.35
   0  -3 -15   28.21    2.37
   0  -3  15   34.47    2.81
   0  -3  15   23.88    2.55
   0  -3 -16   88.00    5.41
   0   3 -16   94.33    5.84
   0   3  16   85.82    5.30
   0   3 -16   95.16    5.95
   0  -3 -16   85.42    5.41
   0  -3  16   86.51    5.61
   0  -3  16   79.55    5.44
   0  -3  16   86.95    5.37
   0   3  16   90.70    5.53
   0   3  16   72.80    5.70
   0  -3 -16   93.65    6.26
   0   3 -16   97.61    5.69
   0  -3  16   85.23    5.24
   0  -3  17  372.79   19.86
   0  -3  17  379.09   19.67
   0   3 -17  371.70   19.91
   0   3 -17  382.61   20.25
   0  -3 -17  386.41   19.76
   0  -3 -17  359.51   20.46
   0   3  17  362.85   19.55
   0  -3  17  373.05   19.94
   0   3  17  347.29   19.71
   0  -3 -17  351.98   19.69
   0   3 -17  381.31   20.13
   0  -3  18   62.73    4.11
   0  -3  18   64.47    4.46
   0   3 -18   64.16    4.39
   0   3 -18   58.10    4.65
   0  -3 -18   61.26    4.98
   0   3 -18   65.17    4.55
   0   3  18   66.47    4.34
   0  -3  18   68.83    4.41
   0  -3 -18   65.62    4.30
   0  -3 -18   53.89    4.41
   0   3  18   64.52    4.05
   0  -3  19   18.15    1.96
   0   3 -19   15.59    1.89
   0   3 -19   17.73    2.36
   0  -3  19   16.14    1.72
   0  -3 -19   23.99    2.81
   0   3  19   17.74    1.88
   0   3 -19   14.46    1.94
   0   3  19   19.69    1.69
   0  -3  19   11.95    1.81
   0   3 -20   61.28    4.52
   0   3  20   61.94    4.29
   0  -3 -20   61.44    4.75
   0  -3  20   64.45    4.21
   0  -3  20   60.83    4.16
   0   3 -20   57.38    4.09
   0   3  20   59.57    4.03
   0   3 -21   41.40    3.30
   0  -3  21   39.69    2.95
   0  -3 -21   43.69    3.49
   0   3  21   37.92    2.80
   0   3 -21   33.89    2.75
   0  -3  21   39.05    2.91
   0   3 -22    1.40    1.07
   0   3  22    3.19    0.86
   0   3 -22    0.73    0.99
   0  -3  22    3.09    0.83
   0  -3  22    2.41    0.93
   0  -3 -22    2.79    1.29
   0  -3 -23   81.15    5.31
   0  -3  23   88.47    4.76
   0   3 -23   84.54    5.02
   0   3  23   77.53    4.51
   0   3 -23   71.51    4.84
   0  -3 -23   78.31    4.99
   0   3 -23   75.48    4.95
   0   3  23   75.14    4.74
   0   3 -24   89.80    5.22
   0  -3  24  101.74    5.10
   0  -3 -24  104.86    5.69
   0   3  24   82.36    5.07
   0   3 -24  108.67    5.45
   0  -3 -25    0.44    0.66
   0   3  25    0.12    0.50
   0   3 -25    0.19    0.46
   0  -4   0   27.70    2.29
   0   4   0   28.69    1.91
   0   4   0   27.96    1.71
   0   4   0   32.91    1.82
   0   4   0   28.89    1.71
   0  -4   0   25.35    2.45
   0   4   0   30.33    1.89
   0   4   1    2.93    0.62
   0  -4  -1    3.27    1.32
   0   4  -1    3.17    0.50
   0   4   1    3.85    0.76
   0   4   1    3.74    0.48
   0  -4  -1    4.02    1.09
   0   4   1    3.04    0.53
   0   4  -1    4.68    0.69
   0   4  -1    3.47    0.49
   0  -4   1    4.01    0.87
   0  -4   1    1.60    1.22
   0   4  -1    3.67    0.51
   0  -4   1    3.49    1.12
   0   4   2   37.00    2.12
   0  -4  -2   32.45    2.48
   0   4  -2   35.90    2.01
   0  -4   2   29.63    2.62
   0   4  -2   33.12    1.97
   0  -4   2   35.88    2.26
   0   4   2   29.72    1.96
   0   4   2   33.08    2.21
   0  -4   2   30.42    2.51
   0   4  -2   37.56    2.08
   0   4   2   37.02    2.14
   0  -4  -3  660.61   34.34
   0   4  -3  708.66   33.78
   0  -4   3  828.04   34.62
   0   4  -3  618.80   33.82
   0  -4  -3  639.63   34.10
   0  -4  -3  704.77   34.34
   0   4   3  685.86   33.81
   0   4   3  642.86   33.69
   0  -4   3  658.41   33.88
   0  -4  -3  682.81   33.85
   0   4   3  704.29   33.88
   0   4   3  538.59   33.87
   0  -4  -4    0.31    1.13
   0  -4   4    2.48    0.54
   0  -4   4    0.45    0.77
   0   4   4    0.83    0.59
   0   4   4    0.22    0.48
   0   4  -4    0.52    0.48
   0  -4   4    0.28    0.78
   0   4  -4    0.05    0.55
   0  -4  -4    0.27    0.54
   0  -4   4   -0.48    1.04
   0   4  -4    0.34    0.69
   0  -4  -4    1.73    1.04
   0  -4  -5   46.60    3.43
   0  -4  -5   50.48    3.55
   0   4   5   47.20    3.12
   0   4  -5   51.87    3.04
   0  -4   5   51.57    3.39
   0  -4   5   46.20    3.33
   0   4  -5   48.46    3.11
   0  -4  -5   49.21    3.15
   0   4  -5   50.29    3.25
   0  -4  -6  492.52   24.26
   0   4  -6  476.55   23.77
   0   4  -6  444.41   23.91
   0   4  -6  493.32   23.74
   0   4   6  476.14   23.69
   0  -4   6  404.22   23.82
   0   4  -6  478.42   23.95
   0  -4   6  448.84   23.97
   0  -4  -6  479.48   23.94
   0  -4   6  461.68   24.08
   0   4   6  465.60   23.85
   0  -4  -6  435.86   24.02
   0  -4   6  485.40   24.09
   0  -4   6  407.73   23.95
   0   4  -7  203.90   10.82
   0  -4  -7  195.70   10.90
   0  -4  -7  197.92   10.85
   0  -4   7  192.19   11.00
   0   4   7  201.42   10.75
   0   4  -7  214.79   10.93
   0  -4  -7  206.24   10.97
   0   4  -7  207.51   10.91
   0  -4   7  195.04   10.84
   0  -4   7  187.21   10.87
   0  -4  -7  221.39   11.25
   0  -4   7  202.67   10.97
   0   4  -7  206.57   10.67
   0  -4   7  207.13   10.83
   0   4   7  202.10   10.83
   0  -4  -7  185.41   10.87
   0   4   7  201.09   10.58
   0   4  -7  205.20   10.72
   0  -4  -8  125.87    7.13
   0   4  -8  138.82    7.16
   0  -4   8  121.94    7.09
   0   4   8  126.38    7.09
   0   4  -8  130.64    6.96
   0   4   8  124.66    6.83
   0  -4   8  122.46    7.06
   0   4  -8  106.20    7.03
   0   4  -8  133.60    7.19
   0  -4   8  128.65    7.35
   0  -4   8  112.02    7.19
   0  -4   8  137.63    7.32
   0  -4  -8  130.21    7.28
   0  -4  -8  126.52    7.15
   0   4   8  124.68    7.03
   0   4  -8  143.36    7.24
   0   4  -8  118.11    7.09
   0   4   8  133.03    7.15
   0   4  -8  131.04    7.00
   0  -4  -8  137.70    7.55
   0  -4  -8  124.78    7.24
   0   4   9  338.81   17.50
   0  -4  -9  346.09   17.78
   0  -4   9  319.81   17.42
   0   4  -9  343.02   17.45
   0   4   9  323.59   17.55
   0  -4   9  331.75   17.74
   0   4   9  347.27   17.62
   0   4  -9  339.90   17.62
   0  -4   9  324.42   17.51
   0  -4  -9  331.91   17.77
   0   4  -9  361.02   17.67
   0  -4  -9  356.81   18.01
   0  -4   9  329.49   17.57
   0  -4  -9  318.41   17.60
   0   4  -9  336.46   17.56
   0  -4  -9  314.15   17.48
   0   4   9  320.69   17.22
   0  -4 -10    4.25    1.25
   0   4 -10    1.92    0.76
   0  -4  10    2.84    0.72
   0  -4  10    1.83    0.75
   0   4 -10    2.64    0.91
   0   4  10    2.73    0.86
   0  -4 -10    2.77    0.98
   0  -4  10    2.63    0.98
   0  -4 -10    2.21    1.00
   0  -4  10    2.93    1.14
   0   4 -10    1.93    0.82
   0   4  10    2.47    0.97
   0  -4  10    2.78    0.88
   0  -4  10    2.02    0.79
   0   4  10    3.27    0.93
   0   4 -10    1.41    0.82
   0  -4 -10    1.97    1.07
   0   4 -10    2.57    0.97
   0  -4  10    4.17    1.12
   0  -4  11   11.45    1.58
   0  -4  11   13.25    1.44
   0  -4 -11   13.63    1.33
   0   4  11   10.91    1.39
   0   4 -11   13.68    1.51
   0  -4  11   13.49    1.56
   0   4  11   12.01    1.51
   0  -4  11   13.12    1.59
   0   4 -11   13.44    1.51
   0  -4  11   13.29    1.43
   0  -4  11   12.75    1.72
   0  -4 -11   12.03    1.86
   0   4  11   13.40    1.64
   0   4 -11   15.81    1.58
   0  -4 -11   11.28    1.55
   0  -4  11   13.86    1.50
   0  -4  12   11.32    1.57
   0  -4  12   11.49    1.62
   0  -4  12   15.20    1.53
   0  -4 -12   14.61    2.19
   0   4  12   16.27    1.70
   0  -4 -12   10.86    1.30
   0  -4  12   11.56    1.46
   0   4 -12   12.35    1.55
   0   4 -12   10.89    1.56
   0   4  12   13.22    1.55
   0  -4  12   11.21    1.53
   0   4  12   14.24    1.69
   0  -4  12   14.65    1.87
   0  -4 -12   14.39    1.73
   0  -4  12   13.05    1.46
   0   4 -13  111.46    6.71
   0  -4  13  112.50    6.84
   0  -4  13  109.57    6.76
   0  -4 -13  102.43    6.39
   0  -4  13  112.63    6.58
   0   4 -13  113.22    6.68
   0  -4  13  113.37    6.99
   0  -4  13  109.85    6.54
   0   4  13  116.36    6.75
   0  -4 -13  113.49    6.86
   0  -4  13  115.68    6.81
   0   4  13  114.55    6.88
   0   4  13  116.42    6.62
   0  -4 -13  102.15    6.97
   0   4 -14   32.83    3.16
   0  -4  14   40.53    2.96
   0   4  14   37.97    3.26
   0   4 -14   41.50    3.09
   0  -4  14   42.38    3.41
   0   4 -14   43.98    3.20
   0  -4 -14   40.58    3.33
   0  -4  14   36.63    3.18
   0   4  14   38.36    3.04
   0  -4  14   41.32    3.12
   0  -4 -14   42.33    3.49
   0  -4  14   38.22    3.17
   0   4 -14   38.83    2.91
   0  -4  14   37.15    2.90
   0   4  14   37.61    2.92
   0  -4  14   43.75    3.03
   0   4  15   48.68    3.84
   0  -4 -15   53.01    4.23
   0  -4  15   42.39    3.58
   0  -4  15   48.58    3.50
   0  -4  15   50.06    3.77
   0   4 -15   55.46    3.76
   0   4 -15   41.36    3.35
   0  -4 -15   42.02    3.77
   0  -4  15   49.93    3.85
   0  -4  15   48.42    3.41
   0   4  15   51.66    3.45
   0  -4  15   46.55    3.39
   0   4  15   45.72    3.62
   0   4 -15   49.36    3.40
   0   4 -15   50.58    3.80
   0  -4 -16  151.35    9.19
   0   4 -16  141.08    8.90
   0  -4 -16  148.80    9.24
   0  -4  16  154.76    9.02
   0  -4  16  175.56    9.30
   0  -4 -16  155.71    9.54
   0  -4  16  148.23    8.75
   0  -4  16  154.94    8.65
   0   4 -16  155.65    9.17
   0  -4  16  141.81    8.55
   0   4  16  142.19    8.78
   0   4  16  153.21    9.14
   0   4 -16  158.72    8.74
   0  -4  16  153.66    9.05
   0   4  16  149.79    8.64
   0  -4  17  141.20    8.84
   0  -4  17  145.52    8.68
   0   4 -17  140.26    8.90
   0   4  17  161.54    9.08
   0   4  17  149.70    8.73
   0  -4 -17  144.52    9.05
   0   4  17  150.59    8.48
   0  -4  17  149.13    8.93
   0  -4 -17  159.85    9.57
   0   4 -17  149.29    9.08
   0   4  17  155.91    8.99
   0  -4  18   56.86    4.18
   0  -4  18   60.71    4.34
   0   4  18   62.82    3.85
   0   4  18   54.66    4.15
   0   4 -18   62.23    4.27
   0   4  18   57.04    4.30
   0  -4  18   53.42    3.93
   0   4  18   59.20    4.07
   0   4 -18   53.76    4.28
   0  -4 -18   54.70    4.76
   0  -4 -18   54.70    4.33
   0   4 -19    3.79    1.21
   0  -4 -19    3.46    1.65
   0   4  19    1.54    0.94
   0   4 -19    3.56    1.44
   0  -4  19    2.83    1.25
   0   4  19    4.42    0.93
   0   4  19    3.60    1.14
   0  -4 -19    0.95    1.53
   0  -4  19    4.56    1.17
   0  -4 -19    4.70    1.40
   0  -4  19    6.70    1.57
   0   4  19    5.26    1.47
   0   4 -20    3.25    1.08
   0   4  20    7.35    1.23
   0  -4  20    5.72    1.05
   0  -4  20    0.14    1.17
   0  -4  20    5.63    1.51
   0   4 -20    4.19    1.48
   0  -4  20    3.56    1.05
   0   4  20    4.81    1.39
   0  -4 -20    2.23    1.71
   0   4  20    4.47    1.15
   0  -4  21    1.35    0.93
   0   4  21    1.11    1.12
   0  -4 -21   -0.43    1.57
   0   4  21    1.67    0.90
   0  -4 -21    0.20    1.40
   0   4 -21    2.02    1.30
   0  -4  21    1.00    0.85
   0   4  21    1.28    0.81
   0   4  22    0.67    0.73
   0   4  22   -0.59    0.93
   0  -4  22   -0.98    0.73
   0   4  22    0.34    0.67
   0  -4  22   -0.29    0.74
   0  -4 -22    0.33    1.11
   0   4 -22    0.71    0.95
   0   4 -22    0.79    1.00
   0   4  23   61.84    3.61
   0  -4  23   64.53    3.71
   0   4 -23   65.05    4.04
   0   4 -23   63.89    3.99
   0   4  23   69.63    3.96
   0  -4 -23   69.23    4.23
   0   4 -23   69.81    4.12
   0   4 -24  140.08    8.07
   0  -4 -24  129.37    8.13
   0   4  24  153.00    8.10
   0  -5   0    0.51    1.04
   0   5   0   -0.15    0.56
   0   5   0    0.25    0.43
   0   5   0   -0.19    0.71
   0   5   0    0.11    0.40
   0  -5   0   -1.39    1.41
   0  -5   0    0.68    0.77
   0  -5   1  361.08   18.64
   0   5   1  352.79   18.43
   0   5  -1  336.18   18.08
   0   5   1  361.27   18.25
   0   5  -1  392.07   18.26
   0  -5   1  325.71   18.85
   0  -5  -1  365.49   19.01
   0  -5   1  346.46   19.04
   0  -5  -1  322.39   18.80
   0   5   1  342.33   18.13
   0   5   1  389.51   18.40
   0  -5   2   -0.25    0.75
   0  -5   2    1.44    1.01
   0   5   2    0.42    0.77
   0  -5   2   -0.38    1.10
   0   5  -2    0.63    0.59
   0   5   2    0.94    0.50
   0  -5   2    0.57    1.28
   0   5   2    0.19    0.38
   0  -5  -2    0.45    0.94
   0   5  -2   -0.10    0.59
   0   5  -2    0.50    0.43
   0  -5  -2    0.48    0.96
   0   5  -2    0.31    0.31
   0  -5  -2    0.89    1.21
   0   5   2    0.06    0.59
   0  -5   3   23.71    2.19
   0   5  -3   28.34    1.87
   0   5  -3   25.94    1.82
   0   5   3   25.98    1.62
   0   5  -3   19.44    1.72
   0  -5  -3   25.15    2.30
   0   5   3   24.81    1.79
   0  -5   3   27.34    1.90
   0   5   3   23.30    1.91
   0   5  -3   23.79    1.65
   0   5  -3   26.72    1.62
   0   5   3   27.19    1.90
   0  -5   3   29.87    2.56
   0   5  -3   25.84    1.86
   0   5   3   27.45    1.81
   0  -5  -4   77.15    4.26
   0  -5  -4   71.75    4.62
   0  -5   4   68.83    4.61
   0   5   4   70.73    4.05
   0   5   4   72.68    4.39
   0   5  -4   73.16    4.35
   0   5  -4   77.59    4.33
   0   5   4   81.76    4.36
   0   5  -4   81.99    4.38
   0   5   4   74.27    4.23
   0  -5   4   69.32    4.22
   0   5   4   77.29    4.35
   0   5  -4   69.84    4.28
   0   5   4   77.95    4.37
   0   5  -4   72.37    4.19
   0  -5   4   76.70    4.63
   0  -5   5  259.35   13.48
   0  -5  -5  239.54   13.39
   0   5   5  248.41   13.17
   0   5   5  253.04   13.19
   0  -5   5  254.25   13.48
   0  -5  -5  242.93   13.32
   0   5   5  238.87   13.05
   0   5   5  234.96   12.84
   0  -5  -5  258.87   13.16
   0  -5  -5  241.51   13.49
   0   5  -5  260.55   13.20
   0  -5   5  253.29   13.41
   0   5   5  252.06   13.17
   0  -5   5  252.54   13.34
   0   5   5  255.01   13.21
   0   5  -5  244.47   13.23
   0   5  -5  264.04   13.34
   0  -5   5  249.58   13.51
   0   5   6  906.95   47.46
   0  -5   6  896.52   47.43
   0   5   6  915.45   47.26
   0  -5   6  922.67   47.72
   0   5   6  966.04   47.48
   0  -5  -6  914.51   47.43
   0  -5   6  904.08   47.62
   0   5  -6  827.83   47.46
   0   5  -6  978.18   47.46
   0  -5   6  916.25   47.69
   0  -5   6  965.23   47.64
   0   5  -6  886.88   47.43
   0   5   6  943.23   47.44
   0   5  -6  990.92   47.55
   0   5  -6  911.24   47.55
   0  -5  -6  978.62   48.07
   0  -5   6  978.98   47.78
   0  -5  -6  863.49   47.53
   0   5   6  949.62   47.44
   0  -5  -6  897.51   47.75
   0  -5   6  956.18   47.54
   0  -5  -6  958.19   47.66
   0   5   7   75.60    4.45
   0   5  -7   77.65    4.59
   0  -5   7   70.71    4.59
   0  -5   7   72.27    4.54
   0   5   7   74.53    4.43
   0   5   7   73.09    4.23
   0   5  -7   75.72    4.55
   0   5   7   79.09    4.50
   0  -5   7   71.58    4.41
   0  -5  -7   72.34    4.73
   0   5  -7   70.31    4.42
   0  -5   7   68.87    4.61
   0   5  -7   74.93    4.26
   0   5   7   68.04    4.47
   0   5  -7   70.08    4.35
   0  -5  -7   74.89    4.48
   0  -5  -7   70.70    4.47
   0  -5  -7   78.16    5.08
   0  -5   7   81.79    4.79
   0  -5  -7   77.01    4.69
   0  -5   7   79.03    4.72
   0  -5   7   70.28    4.43
   0   5  -7   77.60    4.47
   0   5   8   35.58    2.54
   0  -5   8   38.69    2.81
   0   5  -8   36.10    2.53
   0  -5   8   39.40    2.54
   0  -5  -8   33.78    2.79
   0   5  -8   37.55    2.60
   0  -5   8   37.59    2.65
   0  -5   8   31.69    2.45
   0   5  -8   38.16    2.71
   0   5   8   35.20    2.59
   0  -5   8   39.74    2.87
   0   5  -8   26.06    2.36
   0  -5  -8   35.52    2.76
   0  -5   8   35.31    2.68
   0   5   8   31.07    2.49
   0   5   8   37.11    2.54
   0  -5  -8   32.52    2.55
   0   5   8   34.10    2.27
   0   5  -8   36.28    2.37
   0  -5  -8   37.59    3.20
   0   5  -8   34.50    2.59
   0   5   9  105.25    6.35
   0   5   9  110.51    6.45
   0   5  -9  110.67    6.34
   0   5   9  100.60    6.01
   0  -5   9  111.71    6.45
   0  -5  -9  106.86    6.64
   0  -5   9  109.97    6.30
   0   5  -9  107.15    6.15
   0   5   9  109.74    6.32
   0  -5   9  110.27    6.63
   0   5  -9  115.42    6.47
   0  -5   9  111.60    6.30
   0   5   9  111.83    6.41
   0  -5  -9  110.33    6.63
   0  -5   9  106.26    6.49
   0   5  -9  117.29    6.47
   0   5 -10  163.76    8.85
   0   5 -10  160.58    8.65
   0  -5 -10  164.34    9.16
   0   5  10  163.30    8.91
   0   5 -10  163.82    8.94
   0  -5  10  151.35    8.69
   0   5  10  162.84    8.93
   0   5 -10  171.22    8.96
   0  -5  10  146.51    8.80
   0   5  10  145.23    8.81
   0  -5 -10  150.46    9.09
   0   5  10  149.50    8.77
   0  -5  10  152.55    8.86
   0  -5  10  156.39    8.73
   0  -5  10  152.62    9.08
   0   5  11   31.83    2.48
   0   5 -11   30.41    2.50
   0  -5 -11   29.22    2.79
   0   5 -11   30.90    2.46
   0  -5  11   31.40    2.80
   0   5  11   34.24    2.65
   0  -5  11   31.49    2.36
   0  -5  11   29.86    2.59
   0  -5 -11   31.78    2.81
   0  -5  11   26.91    2.45
   0   5 -11   28.06    2.43
   0   5  11   33.93    2.61
   0   5 -11   28.54    2.52
   0   5  11   29.33    2.58
   0   5  12  211.42   10.98
   0   5 -12  181.33   10.93
   0  -5  12  190.54   11.25
   0  -5  12  194.98   10.79
   0   5 -12  200.59   10.94
   0  -5 -12  196.99   11.27
   0  -5  12  191.90   11.09
   0  -5  12  208.07   11.42
   0  -5 -12  187.62   11.28
   0   5 -12  207.52   11.14
   0  -5  12  151.21   10.95
   0  -5  12  206.68   11.01
   0   5  12  202.50   11.13
   0   5  12  187.90   11.08
   0   5  12  200.14   11.09
   0   5  12  213.78   11.14
   0   5 -12  209.17   11.00
   0  -5  13    8.79    1.74
   0  -5  13   11.27    1.70
   0   5  13   13.71    1.83
   0   5 -13   12.72    1.68
   0  -5 -13    9.56    1.83
   0  -5  13   12.25    1.73
   0   5 -13   10.68    1.60
   0   5  13   15.58    1.79
   0   5  13   11.70    1.63
   0  -5  13   12.28    1.81
   0   5  13   10.50    1.70
   0  -5  13   14.20    1.68
   0   5  13   13.14    1.80
   0  -5  13   12.12    1.43
   0  -5 -13    9.93    2.09
   0   5 -13   13.05    1.85
   0  -5 -14   13.84    2.17
   0   5  14   12.87    1.87
   0  -5  14   13.69    1.85
   0   5 -14   10.48    1.68
   0  -5  14   13.77    1.79
   0   5  14   13.33    1.73
   0   5 -14   11.58    1.56
   0  -5  14   13.71    1.66
   0  -5  14   11.83    1.42
   0  -5  14    8.37    1.74
   0   5  14   14.78    1.89
   0   5  14   11.93    1.81
   0   5  14   17.14    1.90
   0  -5  14   14.17    1.89
   0  -5  15    6.36    1.29
   0   5  15    9.29    1.83
   0   5  15    6.41    1.55
   0  -5  15    6.29    1.26
   0   5 -15    3.96    1.35
   0  -5  15    6.48    1.59
   0  -5  15    9.40    1.71
   0   5  15    6.97    1.43
   0   5  15    6.98    1.39
   0  -5 -15    4.92    1.62
   0   5  15    5.29    1.27
   0   5 -15    6.83    1.28
   0  -5  15    5.04    1.26
   0  -5  15    7.09    1.59
   0  -5  16  362.94   19.24
   0  -5  16  362.59   18.90
   0   5  16  325.74   19.15
   0  -5  16  373.21   19.50
   0   5 -16  329.02   18.81
   0   5 -16  373.01   19.16
   0  -5  16  373.84   19.33
   0   5  16  388.11   19.40
   0   5  16  334.40   18.81
   0   5  16  344.14   19.04
   0  -5  16  336.32   18.87
   0  -5 -16  352.15   19.50
   0  -5 -17   -0.24    1.73
   0  -5 -17   -0.43    1.38
   0  -5  17    2.65    0.89
   0   5 -17    3.72    1.60
   0   5  17    1.66    1.10
   0   5  17    1.59    0.93
   0   5  17    3.53    1.31
   0   5  17    0.36    1.29
   0   5 -17    2.67    1.24
   0  -5  17    1.77    0.98
   0   5  17    2.06    1.10
   0  -5  17    1.95    1.38
   0  -5  17    1.23    1.29
   0   5  18  222.46   12.44
   0   5  18  209.16   11.89
   0  -5  18  229.00   12.49
   0   5  18  212.48   12.37
   0   5 -18  208.41   12.45
   0  -5  18  222.41   12.11
   0  -5 -18  229.06   13.02
   0  -5  18  242.84   12.51
   0  -5 -18  220.34   12.72
   0   5  18  222.38   12.20
   0   5  18  195.80   12.06
   0   5 -18  224.27   12.41
   0   5  19   60.34    4.29
   0  -5 -19   66.87    5.19
   0   5  19   62.41    4.15
   0  -5  19   62.77    4.32
   0  -5 -19   59.21    4.56
   0   5  19   60.32    3.85
   0   5 -19   65.31    4.34
   0  -5 -19   58.46    4.86
   0  -5  19   61.66    4.06
   0  -5  19   66.42    4.44
   0   5  19   60.01    4.36
   0  -5 -19   65.22    4.85
   0   5 -19   57.02    4.42
   0   5  19   57.68    4.06
   0   5  20   10.32    1.38
   0  -5 -20    8.90    1.82
   0  -5 -20   10.38    2.18
   0   5 -20   11.44    1.70
   0  -5  20    9.34    1.28
   0  -5  20   13.66    1.70
   0   5  20    9.65    1.31
   0   5 -20   10.17    1.42
   0  -5  20    8.76    1.26
   0   5  20   11.60    1.62
   0  -5  20    7.41    1.38
   0  -5 -20   12.14    2.12
   0   5 -21    6.89    1.34
   0  -5 -21    7.24    1.78
   0   5  21    7.67    1.13
   0   5  21    7.12    1.32
   0  -5  21    6.05    0.96
   0   5 -21    6.49    1.07
   0  -5  21    8.46    1.23
   0  -5 -21    5.53    1.70
   0   5  21    6.15    1.04
   0  -5  21    8.20    1.31
   0   5  22    2.82    0.78
   0   5 -22    2.48    0.87
   0  -5  22    1.90    0.78
   0   5  22    1.41    0.83
   0   5 -22    1.88    0.97
   0  -5 -22    0.63    1.15
   0  -5 -22    0.83    1.31
   0  -5  23   68.05    4.05
   0   5  23   80.34    4.28
   0  -5 -23   67.26    4.54
   0  -5 -23   70.23    4.61
   0   5 -23   73.02    4.33
   0   5  23   68.98    3.97
   0  -5 -24   52.35    3.21
   0   5  24   47.01    2.87
   0  -6   0  183.66    9.60
   0   6   0  168.17    9.17
   0   6   0  166.19    9.14
   0   6   0  173.92    9.12
   0  -6   0  171.34    9.87
   0  -6   0  156.00    9.71
   0  -6   0  166.08    9.73
   0   6   0  169.27    9.19
   0   6   0  172.14    9.18
   0  -6   0  165.52    9.79
   0   6  -1    0.23    0.71
   0   6  -1    0.62    0.63
   0  -6   1   -0.31    1.23
   0  -6  -1    2.38    1.27
   0  -6   1    0.34    0.90
   0  -6   1   -0.66    1.31
   0   6  -1    0.34    0.63
   0  -6  -1   -0.62    1.28
   0   6   1    0.09    0.71
   0   6   1   -0.26    0.56
   0   6  -1    0.38    0.66
   0   6   1    0.65    0.63
   0  -6  -1   -0.39    1.05
   0   6   1    1.21    0.77
   0  -6  -1    2.05    1.29
   0   6   1   -0.16    0.71
   0   6  -1    0.64    0.67
   0   6   1   -0.31    0.67
   0  -6  -1   -1.03    1.14
   0  -6  -2   70.34    4.69
   0   6  -2   70.67    4.19
   0   6  -2   72.41    4.16
   0   6  -2   58.98    4.00
   0  -6  -2   61.96    4.66
   0   6   2   63.90    4.16
   0  -6  -2   72.62    4.67
   0   6   2   75.02    4.17
   0  -6   2   78.21    4.86
   0   6  -2   72.52    4.19
   0   6   2   77.30    4.05
   0   6   2   69.44    4.18
   0   6   2   64.99    4.18
   0   6  -2   72.62    4.21
   0   6  -2   79.50    4.20
   0  -6   2   79.94    5.02
   0   6   2   68.12    4.24
   0  -6  -2   72.49    4.71
   0  -6  -2   63.19    4.69
   0   6   2   69.16    4.05
   0  -6   2   68.08    4.35
   0   6  -3  149.06    7.93
   0  -6   3  150.79    8.52
   0  -6  -3  138.55    8.43
   0   6  -3  134.80    7.79
   0   6  -3  147.46    7.95
   0  -6   3  138.00    7.96
   0   6   3  148.52    8.01
   0   6   3  148.56    7.98
   0   6   3  153.38    7.69
   0  -6   3  140.92    8.37
   0   6   3  141.81    7.88
   0   6  -3  152.93    7.92
   0   6  -3  149.40    7.91
   0   6   3  144.04    7.88
   0  -6   3  128.78    8.23
   0  -6  -3  135.76    8.38
   0  -6  -3  138.73    8.00
   0   6   3  133.04    7.71
   0  -6   3  134.43    8.16
   0  -6  -3  141.91    8.42
   0   6  -3  150.61    7.95
   0   6   3  147.84    7.91
   0  -6  -4  117.25    7.39
   0  -6   4  128.24    7.29
   0   6   4  126.32    6.97
   0  -6  -4  115.62    7.05
   0   6   4  123.95    6.92
   0   6  -4  138.34    7.06
   0   6   4  121.25    6.75
   0   6  -4  120.16    6.98
   0  -6   4  133.24    7.40
   0   6   4  129.06    6.98
   0   6  -4  124.47    6.91
   0   6   4  125.44    6.89
   0   6  -4  122.14    7.03
   0   6  -4  135.70    6.99
   0   6   4  129.43    7.09
   0  -6  -4  108.37    7.29
   0  -6   4  122.54    7.28
   0   6   4  114.55    6.99
   0   6   5   11.97    1.18
   0  -6   5    8.46    1.29
   0   6  -5    8.71    1.21
   0  -6   5    9.54    1.33
   0   6   5    7.12    1.16
   0   6   5    7.55    0.88
   0  -6   5    8.64    1.36
   0  -6  -5    7.64    1.45
   0   6   5    8.97    1.14
   0   6   5   10.17    1.28
   0  -6  -5    8.76    1.17
   0   6  -5    8.33    1.36
   0   6  -5    7.26    1.07
   0   6   5    8.58    1.11
   0   6  -5    9.42    1.25
   0  -6   5    9.04    1.39
   0  -6  -5    8.47    1.29
   0   6   5   10.04    1.19
   0  -6   5    8.06    1.36
   0  -6  -5    5.89    1.36
   0  -6   6  165.43    8.95
   0  -6   6  176.01    9.16
   0  -6   6  142.98    8.56
   0  -6   6  164.02    8.82
   0  -6  -6  151.36    8.71
   0   6   6  169.04    8.68
   0   6   6  171.05    8.72
   0   6  -6  158.92    8.70
   0   6   6  145.29    8.58
   0  -6  -6  160.32    9.16
   0  -6  -6  139.12    8.84
   0  -6   6  160.18    8.97
   0   6   6  148.60    8.32
   0   6  -6  162.23    8.61
   0  -6   6  154.69    8.97
   0   6   6  143.12    8.64
   0   6  -6  178.99    8.83
   0  -6  -6  150.76    8.85
   0  -6  -6  138.40    8.89
   0  -6   6  152.25    8.85
   0   6  -6  154.92    8.86
   0   6   6  158.07    8.50
   0   6  -7   30.07    2.66
   0  -6  -7   31.95    2.78
   0   6  -7   37.77    2.57
   0   6  -7   35.53    2.64
   0  -6   7   35.53    2.49
   0  -6  -7   32.60    2.99
   0  -6   7   32.05    2.72
   0   6   7   32.60    2.36
   0  -6  -7   37.98    2.83
   0  -6   7   33.90    2.71
   0   6   7   34.17    2.55
   0   6   7   34.55    2.54
   0  -6  -7   38.84    2.73
   0   6   7   33.44    2.57
   0   6  -7   34.37    2.63
   0   6   7   36.16    2.61
   0  -6   7   31.39    2.76
   0  -6   7   33.48    2.59
   0  -6   7   37.35    2.84
   0  -6   7   33.56    2.83
   0   6  -8    2.63    0.97
   0   6   8    3.94    1.14
   0  -6  -8    3.50    1.16
   0   6  -8    2.78    1.08
   0   6  -8    2.79    1.01
   0   6   8    2.72    0.91
   0  -6   8    4.85    1.15
   0  -6  -8    5.45    1.26
   0  -6   8    7.76    1.24
   0   6   8    2.98    0.80
   0  -6   8    2.85    1.13
   0  -6   8    7.80    1.12
   0   6   8    3.54    1.02
   0  -6  -8    3.12    1.22
   0  -6   8    1.87    1.16
   0  -6  -8    4.02    1.47
   0  -6   8    6.40    1.00
   0  -6   8    4.08    1.38
   0   6   8    1.34    0.94
   0   6   8    3.27    1.11
   0   6  -8    4.51    1.24
   0  -6   9   54.53    4.03
   0  -6   9   60.44    4.20
   0  -6  -9   64.19    4.38
   0  -6   9   54.77    3.89
   0   6  -9   60.78    4.05
   0   6   9   58.97    4.08
   0   6   9   62.84    4.03
   0  -6   9   57.29    4.29
   0  -6  -9   53.47    4.05
   0  -6   9   64.11    3.90
   0   6   9   59.97    4.03
   0   6   9   67.53    3.74
   0   6   9   55.69    3.95
   0  -6  -9   70.19    4.33
   0   6  -9   62.77    4.19
   0   6  -9   61.01    3.94
   0  -6   9   65.79    4.39
   0  -6  -9   54.66    4.35
   0  -6  10   50.09    3.53
   0   6 -10   48.56    3.55
   0  -6 -10   53.35    4.00
   0   6 -10   53.57    3.80
   0   6  10   51.26    3.66
   0   6  10   57.63    3.76
   0  -6 -10   55.97    4.17
   0   6  10   51.44    3.62
   0  -6 -10   51.61    3.83
   0  -6  10   54.22    3.75
   0   6  10   54.64    3.78
   0   6 -10   55.28    3.75
   0  -6  10   46.96    3.83
   0   6 -11    5.81    1.33
   0  -6 -11    7.04    1.61
   0   6  11    9.72    1.47
   0  -6  11    7.96    1.61
   0   6 -11    6.48    1.25
   0  -6  11    8.38    1.23
   0   6  11    9.48    1.40
   0   6  11    5.26    1.47
   0  -6  11    8.82    1.47
   0   6  11    5.30    1.29
   0   6 -11    7.56    1.46
   0  -6 -11    6.84    1.72
   0  -6  11    6.21    1.42
   0   6  11    5.39    1.36
   0   6 -11    7.84    1.37
   0  -6 -11    8.68    1.53
   0  -6 -12   10.96    2.06
   0  -6  12   11.20    1.82
   0   6  12   12.38    1.76
   0  -6  12   14.94    1.79
   0   6  12   15.18    1.83
   0   6 -12   13.90    1.69
   0   6 -12   12.67    1.74
   0   6  12   12.56    1.80
   0  -6 -12   12.59    1.88
   0   6 -12   12.35    1.60
   0  -6  12   10.16    1.99
   0   6  12   12.96    1.76
   0  -6  12   14.51    1.85
   0   6 -12   14.93    1.90
   0   6  12   10.46    1.79
   0  -6 -12   14.33    2.17
   0   6  13  136.30    8.13
   0   6 -13  134.15    8.01
   0   6  13  141.45    7.99
   0   6  13  132.58    8.12
   0  -6  13  130.04    7.94
   0   6 -13  137.55    8.12
   0   6 -13  128.01    7.85
   0  -6  13  139.58    8.52
   0  -6 -13  126.74    8.30
   0   6  13  133.48    8.11
   0   6 -13  135.11    7.93
   0  -6 -13  138.43    8.50
   0   6  13  143.24    8.19
   0  -6  13  132.44    8.12
   0  -6 -13  131.99    8.23
   0  -6  13  138.33    8.35
   0  -6  14   47.08    3.99
   0   6  14   49.13    3.65
   0   6 -14   54.16    3.91
   0  -6  14   49.25    3.85
   0   6 -14   48.40    3.60
   0  -6 -14   50.88    4.16
   0   6  14   51.23    3.89
   0   6  14   51.91    3.90
   0  -6  14   50.93    3.82
   0  -6  14   45.40    3.56
   0  -6 -14   49.48    4.15
   0  -6 -14   47.70    3.85
   0   6 -14   49.74    3.69
   0   6  14   50.72    3.84
   0  -6 -15   35.49    3.36
   0  -6  15   34.20    2.80
   0   6 -15   32.47    3.03
   0  -6  15   36.59    3.21
   0  -6  15   33.48    2.87
   0   6  15   32.68    2.76
   0   6 -15   32.15    2.88
   0  -6 -15   33.90    3.21
   0  -6  15   34.68    3.13
   0   6 -15   33.86    2.80
   0  -6 -15   32.10    3.39
   0   6  15   40.14    3.23
   0   6  15   32.71    2.98
   0  -6  15   33.09    2.99
   0   6  15   35.49    3.08
   0  -6  16   36.17    2.80
   0  -6  16   35.62    2.76
   0  -6  16   28.43    2.55
   0   6  16   38.47    3.10
   0  -6 -16   35.48    3.38
   0   6 -16   32.56    2.72
   0   6 -16   37.44    3.03
   0   6  16   33.07    2.96
   0  -6  16   35.72    3.11
   0  -6  16   41.50    3.32
   0   6  16   32.45    2.70
   0   6  16   34.75    3.07
   0  -6 -16   36.97    3.25
   0  -6  16   29.37    2.85
   0   6 -16   26.43    2.94
   0   6  17    0.46    1.14
   0   6  17    2.03    0.98
   0   6 -17    1.40    1.27
   0  -6 -17   -0.23    1.40
   0  -6  17    0.51    0.80
   0  -6  17   -0.83    0.82
   0   6  17    0.36    1.02
   0  -6 -17   -0.80    1.21
   0  -6 -17    0.63    1.95
   0  -6  17    0.67    1.16
   0   6  17    0.35    1.34
   0  -6  17    0.88    1.29
   0  -6  18   53.72    3.86
   0  -6 -18   55.00    4.15
   0  -6 -18   58.96    4.79
   0  -6  18   49.54    3.34
   0   6  18   48.23    3.69
   0   6  18   47.95    3.58
   0  -6 -18   49.49    4.07
   0   6  18   48.09    3.31
   0   6 -18   46.24    3.70
   0  -6  18   48.44    3.71
   0   6  18   48.62    3.75
   0  -6  19   26.52    2.37
   0  -6 -19   21.47    2.52
   0  -6 -19   26.58    3.06
   0  -6  19   26.76    2.39
   0   6  19   19.77    2.19
   0   6 -19   21.08    2.17
   0   6  19   23.00    1.84
   0   6  19   22.07    2.08
   0  -6 -19   20.74    2.49
   0   6 -20    7.70    1.47
   0   6 -20    5.21    1.14
   0  -6 -20    7.33    1.77
   0  -6 -20    6.39    1.61
   0  -6  20    7.93    1.31
   0  -6 -20    6.48    1.82
   0  -6  20    5.42    1.18
   0   6  20    7.22    1.30
   0   6  20    7.61    1.20
   0   6 -21   -0.12    0.97
   0   6  21    0.57    0.73
   0   6 -21   -0.09    0.66
   0  -6  21   -0.10    0.73
   0  -6  21   -0.33    0.80
   0   6 -21    0.98    0.82
   0   6  21    0.92    0.79
   0  -6 -21    0.92    1.05
   0   6  22    5.25    0.88
   0   6 -22    5.65    1.03
   0   6  22    6.05    0.77
   0  -6  22    4.05    0.83
   0  -6 -22    4.84    1.41
   0  -6 -22    3.19    1.12
   0   6 -23    5.03    0.80
   0  -6 -23    6.85    1.02
   0   6 -23    4.31    0.76
   0   6  23    5.93    0.70
   0  -6 -23    6.80    1.10
   0   7   0    0.28    0.83
   0  -7   0    1.26    1.36
   0   7   0    0.97    0.80
   0  -7   0   -0.57    0.94
   0  -7   0   -0.36    1.26
   0   7   0    0.56    0.76
   0  -7   0    0.36    1.36
   0   7   0    0.08    0.71
   0   7   1   61.83    3.82
   0  -7   1   54.19    4.00
   0   7  -1   61.76    3.82
   0   7   1   58.66    3.70
   0   7   1   58.50    3.80
   0   7  -1   56.59    3.81
   0  -7  -1   52.96    4.31
   0  -7   1   63.23    4.44
   0  -7   1   59.48    4.40
   0  -7  -1   56.91    4.42
   0   7  -1   62.90    3.74
   0   7  -1   64.36    3.86
   0   7   1   57.13    3.79
   0  -7  -1   58.86    4.38
   0  -7  -1   59.68    4.23
   0  -7  -1   59.36    4.40
   0   7   1   63.39    3.71
   0   7  -1   65.90    3.79
   0  -7   2  345.77   19.63
   0   7   2  363.44   19.25
   0   7  -2  375.53   19.43
   0  -7   2  408.81   20.16
   0   7   2  350.54   19.42
   0  -7  -2  378.05   19.97
   0  -7  -2  379.21   20.20
   0   7  -2  401.54   19.52
   0   7  -2  359.49   19.39
   0  -7  -2  345.03   20.01
   0  -7  -2  334.75   19.97
   0   7   2  363.07   19.35
   0   7  -2  362.54   19.39
   0  -7  -2  395.06   20.07
   0  -7   2  375.68   19.65
   0   7   2  365.21   19.45
   0   7  -2  396.76   19.50
   0   7   2  367.93   19.40
   0  -7   3    0.83    1.24
   0  -7  -3    1.23    1.24
   0  -7  -3    0.56    1.27
   0   7   3   -0.62    0.87
   0  -7   3    0.65    1.17
   0   7   3   -0.23    0.84
   0  -7  -3   -0.37    1.28
   0   7  -3   -0.29    0.80
   0   7  -3    0.60    0.91
   0   7   3    0.09    0.69
   0   7  -3    0.94    0.88
   0   7  -3   -0.11    0.87
   0   7   3    0.10    0.89
   0   7  -3    0.13    1.05
   0   7   3    0.07    0.60
   0  -7   3   -0.34    1.21
   0  -7  -3    0.91    1.24
   0  -7  -3   -0.48    1.00
   0  -7   3    0.92    0.85
   0  -7   4  115.10    6.72
   0  -7   4  102.52    6.47
   0  -7  -4   98.24    6.57
   0   7   4  104.49    6.23
   0  -7  -4  113.39    7.00
   0   7  -4  107.06    6.31
   0   7  -4  124.22    6.45
   0  -7   4  112.08    6.53
   0   7  -4  111.70    6.30
   0   7   4  111.18    6.35
   0  -7   4   99.76    6.75
   0  -7  -4   98.49    6.79
   0   7   4  111.11    6.41
   0  -7  -4  107.63    6.87
   0   7   4  106.39    6.22
   0  -7   4  108.22    6.73
   0   7  -4  104.43    6.38
   0   7   4  108.52    6.04
   0  -7   4  105.30    6.68
   0   7  -5    2.18    0.95
   0   7   5    1.23    0.84
   0   7   5    1.13    0.66
   0  -7   5    2.49    1.14
   0  -7   5    0.70    0.92
   0   7  -5    1.62    1.08
   0   7  -5    2.49    0.87
   0  -7  -5    1.47    0.95
   0  -7  -5    2.35    1.26
   0  -7  -5    3.20    1.45
   0   7  -5   -0.14    1.01
   0  -7   5    1.65    0.80
   0   7   5    2.82    0.97
   0   7  -5    0.47    0.95
   0   7   5    2.17    0.96
   0  -7   5    0.16    0.97
   0   7   5    1.58    0.92
   0  -7   5    1.26    1.04
   0   7   5    2.41    1.06
   0  -7   6   94.07    5.99
   0  -7   6   84.96    6.06
   0  -7  -6   87.45    6.09
   0   7  -6   94.17    5.80
   0   7  -6  104.95    5.86
   0   7   6   87.49    5.29
   0  -7  -6   91.93    5.86
   0  -7  -6   87.13    6.28
   0   7   6   92.02    5.75
   0  -7   6   96.87    5.89
   0   7  -6  106.30    5.64
   0   7   6   99.63    5.68
   0  -7   6   95.14    5.88
   0   7   6   94.95    5.62
   0   7   6   93.67    5.73
   0   7  -6   94.53    5.96
   0   7   6   97.01    5.71
   0   7   6   97.55    5.70
   0  -7   6   96.67    6.07
   0  -7   6   94.43    5.89
   0  -7  -7   32.12    2.80
   0   7  -7   28.76    2.57
   0  -7   7   29.66    2.69
   0  -7   7   34.08    2.96
   0  -7  -7   24.95    2.73
   0  -7   7   35.37    2.74
   0   7   7   33.81    2.54
   0  -7   7   29.06    2.65
   0   7   7   31.77    2.48
   0   7   7   30.35    2.50
   0  -7   7   29.08    2.81
   0  -7  -7   33.54    2.61
   0  -7  -7   30.23    3.16
   0  -7   7   32.40    2.63
   0   7  -7   32.76    2.61
   0   7  -7   27.90    2.66
   0   7   7   29.75    2.51
   0   7  -7   28.04    2.37
   0   7   7   37.91    2.65
   0  -7   8    1.98    1.25
   0  -7   8    4.48    1.45
   0   7   8    2.05    1.03
   0  -7   8    3.23    1.27
   0  -7  -8    2.54    1.33
   0   7  -8    1.23    1.18
   0   7   8    2.39    0.92
   0  -7   8    2.06    1.06
   0  -7  -8    3.08    1.16
   0  -7  -8    0.87    1.58
   0   7  -8    1.87    1.02
   0  -7  -8    0.87    1.29
   0   7   8    2.99    1.14
   0  -7   8    3.82    1.06
   0   7   8    2.53    1.10
   0   7  -8    3.88    1.04
   0   7  -8    3.46    1.45
   0  -7  -9   54.68    4.16
   0   7   9   52.84    3.83
   0   7   9   61.73    3.97
   0   7  -9   53.45    3.71
   0  -7   9   53.46    4.11
   0  -7  -9   54.47    3.98
   0  -7   9   55.89    3.79
   0  -7   9   60.01    4.08
   0   7  -9   58.30    3.96
   0   7   9   57.50    4.00
   0   7   9   51.93    3.77
   0  -7  -9   49.05    4.40
   0   7  -9   58.21    4.08
   0   7   9   55.00    3.93
   0  -7   9   63.24    4.36
   0   7  -9   52.03    3.84
   0   7 -10  207.12   11.67
   0   7 -10  205.17   11.72
   0   7  10  205.50   11.76
   0   7  10  207.93   11.65
   0  -7 -10  199.80   11.77
   0  -7  10  202.74   11.89
   0  -7  10  219.43   11.84
   0   7 -10  210.76   11.49
   0  -7  10  203.91   12.04
   0  -7 -10  209.09   12.33
   0   7  10  208.51   11.63
   0  -7  10  190.81   11.97
   0  -7  10  204.61   11.48
   0   7  10  215.27   11.68
   0  -7 -10  221.78   12.04
   0   7  11    5.68    1.31
   0   7  11    3.37    1.16
   0  -7  11    3.12    1.18
   0   7 -11    3.34    1.15
   0  -7 -11    3.00    1.76
   0  -7  11    4.70    1.58
   0   7  11    4.39    1.34
   0  -7 -11    5.52    1.50
   0  -7 -11    5.10    1.64
   0   7 -11    5.98    1.46
   0   7 -11    2.38    1.05
   0   7  11    4.19    1.29
   0  -7  11    4.06    1.52
   0   7 -11    3.97    1.37
   0  -7  11    4.29    1.32
   0  -7 -12  335.33   17.99
   0   7 -12  333.59   17.84
   0   7 -12  324.64   17.74
   0  -7 -12  331.11   18.16
   0   7 -12  322.84   17.79
   0   7  12  339.96   17.85
   0  -7  12  321.74   17.85
   0  -7  12  297.60   18.13
   0  -7  12  314.80   17.80
   0   7  12  341.99   17.75
   0  -7 -12  302.22   18.25
   0  -7  12  342.37   18.09
   0   7 -12  323.30   17.60
   0   7  12  338.73   17.85
   0   7  13    3.28    1.26
   0  -7  13    0.58    1.48
   0  -7  13    2.39    1.23
   0  -7 -13    1.24    1.43
   0  -7  13    2.23    1.11
   0   7  13    2.06    1.41
   0   7 -13    3.28    1.32
   0  -7 -13    2.06    1.32
   0  -7 -13    1.42    1.56
   0   7 -13    2.77    1.22
   0  -7  13    2.63    1.30
   0   7  13    2.49    1.18
   0   7 -13    3.59    1.17
   0   7 -13    0.14    1.18
   0   7  13    5.99    1.31
   0  -7  14   22.74    2.30
   0   7 -14   21.99    2.17
   0   7 -14   22.05    2.29
   0   7 -14   25.48    2.46
   0  -7 -14   23.63    2.50
   0   7 -14   24.61    2.37
   0  -7  14   25.69    2.51
   0  -7  14   23.28    2.53
   0   7  14   22.25    2.36
   0   7  14   24.83    2.36
   0  -7 -14   24.54    3.42
   0   7  14   28.05    2.69
   0   7  14   28.77    2.62
   0  -7 -14   25.81    2.88
   0  -7  14   22.83    2.62
   0  -7 -14   26.22    2.87
   0  -7 -15   52.15    4.51
   0  -7  15   38.68    3.22
   0  -7  15   40.28    3.17
   0   7  15   39.84    3.13
   0   7 -15   41.82    3.26
   0   7  15   44.86    3.42
   0  -7 -15   40.53    3.85
   0   7 -15   46.25    3.50
   0  -7  15   43.29    3.37
   0  -7  15   37.59    3.49
   0  -7 -15   37.35    3.36
   0   7  15   41.37    3.44
   0   7 -15   40.07    3.17
   0   7  15   44.10    3.45
   0  -7 -15   39.19    3.68
   0  -7  16   36.79    2.86
   0  -7 -16   33.19    3.33
   0   7  16   34.98    2.91
   0   7  16   28.16    2.50
   0  -7  16   37.41    3.11
   0  -7  16   30.53    2.57
   0   7 -16   22.89    2.39
   0   7  16   33.35    2.81
   0   7 -16   26.90    2.79
   0  -7 -16   34.49    3.74
   0  -7  16   32.39    2.58
   0   7  16   36.89    2.96
   0  -7 -16   27.82    3.12
   0  -7 -16   34.62    3.00
   0  -7 -17  162.61    9.10
   0  -7 -17  153.25    8.86
   0  -7 -17  136.50    9.39
   0   7  17  137.40    8.26
   0  -7  17  141.96    8.44
   0  -7  17  143.98    8.34
   0  -7  17  140.38    8.07
   0  -7 -17  126.51    8.34
   0   7 -17  137.26    8.38
   0   7  17  133.45    7.94
   0   7  17  148.10    8.39
   0   7 -17  145.51    8.47
   0  -7  18   29.92    2.59
   0   7 -18   27.10    2.53
   0   7  18   27.45    2.11
   0   7  18   26.17    2.43
   0   7  18   26.68    2.36
   0  -7 -18   26.61    2.85
   0  -7 -18   27.49    2.60
   0  -7 -18   30.29    3.34
   0   7 -18   25.74    2.54
   0  -7  18   30.54    2.50
   0  -7 -18   30.81    2.96
   0  -7 -19    5.24    1.32
   0   7 -19    5.32    1.38
   0  -7  19    6.62    1.16
   0   7  19    6.43    1.23
   0  -7 -19    4.90    1.48
   0   7  19    3.80    1.04
   0   7  19    5.60    0.82
   0  -7  19    6.86    1.32
   0   7 -19    3.69    1.08
   0  -7 -19    5.65    1.77
   0   7  20  132.40    7.27
   0   7 -20  134.37    7.40
   0  -7  20  134.45    7.43
   0  -7 -20  123.16    7.53
   0  -7  20  118.34    7.16
   0   7  20  126.89    7.31
   0  -7  20  145.02    7.46
   0  -7 -21   15.14    1.52
   0   7  21   11.75    1.21
   0  -7 -21    9.41    1.67
   0  -7  21   17.09    1.41
   0   7 -21   11.40    1.14
   0   7  21   14.18    1.19
   0   7 -22   38.52    2.34
   0   7 -22   33.45    2.34
   0  -8   0    6.97    1.54
   0   8   0   10.08    1.39
   0  -8   0    8.13    1.86
   0   8   0   13.55    1.53
   0   8   0    9.81    1.31
   0  -8   0   11.87    2.00
   0   8   0    8.99    1.41
   0  -8   1  325.64   16.87
   0   8  -1  314.59   16.20
   0   8  -1  290.96   16.01
   0  -8  -1  277.45   16.49
   0  -8  -1  274.76   16.71
   0   8  -1  297.38   16.38
   0   8  -1  328.59   16.22
   0   8   1  318.88   16.16
   0   8   1  308.65   16.14
   0   8   1  274.35   15.92
   0   8   1  298.98   16.17
   0  -8  -1  319.34   16.88
   0   8  -1  289.94   16.01
   0  -8   1  307.13   16.43
   0   8  -1  307.04   16.11
   0   8  -2    2.69    1.04
   0  -8   2    2.50    1.37
   0   8  -2    3.63    1.16
   0   8   2    3.36    0.89
   0   8  -2    4.28    1.22
   0   8  -2    1.34    1.27
   0  -8  -2    2.59    1.53
   0   8   2    2.12    0.97
   0  -8  -2    1.61    1.47
   0   8  -2    1.99    0.99
   0  -8  -2    3.46    1.73
   0  -8  -2    3.09    1.61
   0   8   2    4.06    1.13
   0   8   2    2.02    1.04
   0  -8   2    1.75    0.90
   0  -8   2    3.10    1.39
   0  -8   3  129.76    7.76
   0  -8   3  123.96    7.76
   0  -8   3  127.10    7.86
   0  -8   3  114.65    7.30
   0  -8  -3  115.33    7.90
   0   8   3  122.59    7.10
   0   8  -3  129.72    7.58
   0   8   3  124.92    7.18
   0  -8  -3  121.52    8.04
   0  -8   3  114.70    7.50
   0   8  -3  129.43    7.24
   0  -8  -3  126.27    7.93
   0   8  -3  129.27    7.35
   0  -8  -3  108.37    7.68
   0   8   3  117.11    6.95
   0   8  -3  132.05    7.40
   0   8   3  133.88    7.31
   0   8  -3  139.74    7.33
   0  -8  -4   25.70    2.82
   0   8  -4   21.13    2.08
   0   8  -4   20.51    2.17
   0  -8   4   19.03    2.44
   0   8   4   19.10    1.94
   0  -8   4   19.53    2.25
   0  -8  -4   18.53    2.76
   0  -8  -4   16.86    2.38
   0   8   4   19.92    1.68
   0   8   4   21.49    2.04
   0   8   4   19.84    1.86
   0  -8   4   24.06    2.19
   0  -8   4   21.51    2.39
   0  -8   4   21.78    2.35
   0  -8  -4   17.60    2.52
   0   8  -4   23.70    2.07
   0   8   5   79.45    4.90
   0   8   5   77.96    4.60
   0   8  -5   88.65    5.08
   0   8  -5   77.76    5.05
   0  -8   5   79.89    5.32
   0  -8   5   85.53    5.44
   0  -8  -5   77.94    5.76
   0  -8  -5   68.61    5.28
   0  -8  -5   74.87    5.68
   0  -8   5   82.20    5.30
   0   8   5   79.62    5.09
   0   8   5   79.62    4.87
   0  -8   5   74.93    5.11
   0   8  -5   69.25    5.07
   0   8   5   77.98    4.97
   0   8   6    9.13    1.47
   0   8  -6   11.98    1.69
   0  -8   6    7.36    1.61
   0   8  -6   11.62    1.93
   0  -8   6    7.85    1.53
   0   8   6   10.51    1.44
   0   8   6    9.59    1.13
   0  -8   6    8.33    1.51
   0  -8  -6   11.00    2.23
   0  -8   6    9.90    1.74
   0  -8  -6   12.65    2.35
   0   8   6   10.19    1.54
   0   8   6   12.44    1.46
   0  -8  -6    6.58    1.49
   0   8   6    7.78    1.51
   0   8  -6   11.08    1.54
   0  -8   7  523.48   26.65
   0   8   7  492.18   26.59
   0   8   7  518.58   26.53
   0  -8   7  517.11   27.07
   0   8  -7  490.65   26.54
   0   8   7  481.31   26.42
   0  -8  -7  436.04   26.67
   0   8   7  558.17   26.51
   0  -8   7  498.20   26.91
   0   8   7  491.05   26.32
   0  -8   7  495.07   26.85
   0  -8  -7  518.08   27.31
   0   8  -7  514.42   26.61
   0   8  -7  486.79   26.78
   0  -8  -7  470.26   27.38
   0  -8  -7  524.27   27.50
   0  -8   7  514.04   26.74
   0   8  -7  512.96   26.25
   0  -8  -8   17.66    2.85
   0  -8   8   20.07    2.49
   0  -8   8   19.20    2.23
   0  -8  -8   22.38    2.72
   0   8  -8   19.82    2.28
   0   8   8   15.73    2.00
   0   8   8   16.12    2.02
   0  -8   8   19.29    2.16
   0   8   8   16.91    1.85
   0   8   8   19.88    1.97
   0   8  -8   14.63    1.89
   0  -8   8   22.60    2.47
   0  -8  -8   15.62    2.06
   0   8   8   17.18    1.98
   0  -8   8   16.30    1.90
   0   8  -8   18.33    1.81
   0   8  -8   24.33    2.12
   0  -8  -8   18.72    2.92
   0  -8   9  244.15   13.32
   0   8   9  242.21   12.82
   0  -8  -9  237.13   13.96
   0   8  -9  245.80   13.26
   0  -8  -9  223.78   13.02
   0  -8  -9  223.48   13.86
   0  -8   9  223.33   13.42
   0   8  -9  231.28   12.75
   0  -8  -9  223.49   13.54
   0   8   9  243.90   12.96
   0   8  -9  237.19   13.01
   0  -8   9  233.45   13.44
   0  -8   9  224.51   12.87
   0   8   9  236.19   13.00
   0  -8   9  228.22   13.26
   0   8   9  238.34   13.06
   0  -8  10    7.39    1.25
   0  -8 -10    8.34    1.85
   0   8 -10    6.02    1.50
   0  -8 -10    5.25    2.06
   0   8 -10    6.62    1.17
   0  -8  10    4.15    1.46
   0  -8  10    5.55    1.31
   0  -8  10    7.18    1.62
   0  -8  10    6.96    1.68
   0  -8 -10    6.01    1.67
   0   8  10    4.55    1.34
   0   8  10    7.72    1.41
   0  -8 -10    5.37    1.40
   0  -8 -10    7.82    2.06
   0   8 -10    6.68    1.44
   0   8  10    5.39    1.46
   0   8  10    6.33    1.25
   0  -8  10    4.25    1.47
   0  -8  11   68.75    4.93
   0   8 -11   69.19    4.73
   0  -8 -11   56.41    4.94
   0   8 -11   69.85    4.53
   0  -8 -11   64.96    4.72
   0   8  11   73.98    4.74
   0  -8  11   63.54    5.00
   0  -8 -11   78.05    5.78
   0   8 -11   69.14    4.78
   0  -8 -11   74.99    5.10
   0  -8 -11   69.10    5.55
   0   8  11   69.07    4.49
   0  -8  11   65.67    4.78
   0   8  11   73.50    4.74
   0  -8  11   68.06    4.72
   0   8 -11   75.95    4.90
   0  -8  12    3.96    1.53
   0  -8  12    8.07    1.74
   0   8 -12    7.89    1.32
   0  -8  12    6.26    1.36
   0   8  12    3.89    1.08
   0   8  12    9.32    1.47
   0  -8 -12    4.25    1.67
   0  -8  12    5.59    1.29
   0   8 -12    5.42    1.49
   0  -8 -12    7.50    1.54
   0  -8 -12    6.59    2.01
   0   8 -12    4.90    1.36
   0  -8  12    8.73    1.77
   0   8  12   12.84    1.74
   0  -8 -12    3.66    1.49
   0   8  12    7.15    1.35
   0   8 -12    5.35    1.36
   0  -8  13    0.93    1.28
   0   8 -13    1.51    1.04
   0  -8  13    0.48    1.10
   0   8  13   -0.46    0.93
   0  -8  13    0.78    0.88
   0  -8 -13    0.60    1.28
   0  -8  13   -0.22    1.13
   0   8 -13   -0.33    0.99
   0  -8 -13    0.82    1.44
   0   8  13   -0.73    1.14
   0   8 -13    1.44    1.24
   0  -8 -13   -0.25    1.57
   0   8  13    1.08    1.17
   0   8 -13    0.41    0.99
   0  -8 -13    0.86    1.12
   0   8  13    0.16    0.88
   0  -8 -14    3.73    1.62
   0   8 -14    4.84    1.18
   0   8 -14    3.64    1.39
   0  -8 -14    6.01    2.12
   0   8  14    6.00    1.22
   0  -8  14    3.48    1.20
   0   8  14    2.89    1.20
   0  -8 -14    5.33    1.25
   0   8 -14    2.29    1.00
   0   8  14    3.57    1.26
   0  -8  14    2.35    1.36
   0   8  14    3.53    0.95
   0  -8  14    3.03    1.08
   0   8 -14    5.63    1.21
   0  -8 -14    3.47    1.36
   0  -8 -14    2.89    1.64
   0   8  15    5.35    1.18
   0  -8  15    5.49    1.44
   0   8  15    4.38    1.20
   0  -8  15    3.44    1.11
   0  -8 -15    4.56    1.24
   0   8 -15    1.58    1.00
   0  -8  15    5.99    1.49
   0  -8  15    5.87    1.22
   0   8 -15    5.41    1.43
   0   8  15    4.01    1.40
   0  -8  15    4.57    1.24
   0  -8 -15    5.11    1.74
   0  -8 -15    7.60    2.07
   0  -8 -16    6.26    2.00
   0  -8 -16    6.25    1.35
   0   8  16    6.39    1.17
   0  -8  16    7.79    1.15
   0   8  16    7.30    1.52
   0  -8 -16    6.83    1.84
   0   8 -16    6.34    1.40
   0   8  16    9.13    1.43
   0  -8  16    9.73    1.36
   0  -8  16    8.46    1.36
   0   8 -16    5.28    1.16
   0   8 -17   26.04    2.34
   0  -8 -17   29.41    3.11
   0   8  17   21.27    1.83
   0  -8  17   22.98    1.94
   0  -8  17   24.23    2.07
   0   8 -17   25.47    2.32
   0   8  17   21.96    2.05
   0   8  17   21.73    2.11
   0  -8 -17   19.08    2.03
   0  -8 -17   22.92    2.57
   0  -8 -18   73.04    5.27
   0   8 -18   75.27    4.60
   0   8  18   68.09    4.34
   0   8  18   71.86    4.41
   0  -8  18   73.03    4.36
   0   8 -18   67.93    4.46
   0   8  18   67.56    4.09
   0  -8 -18   68.75    4.77
   0  -8 -18   66.16    4.83
   0  -8 -18   68.11    4.40
   0   8  19    0.17    0.68
   0  -8 -19    1.31    0.69
   0  -8  19    0.84    0.70
   0  -8 -19    0.14    1.05
   0  -8  19    0.72    0.83
   0   8 -19    0.51    0.78
   0   8  19    0.08    0.73
   0   8 -19    0.11    0.82
   0  -8  20   15.22    1.39
   0   8  20   15.13    1.26
   0   8 -20   15.07    1.32
   0   8 -20   13.17    1.37
   0   8  20   15.47    1.23
   0  -8 -20   14.09    1.69
   0   9   0    1.65    1.30
   0   9   0    0.96    1.18
   0  -9   0    1.20    1.07
   0  -9   0    3.09    1.60
   0  -9   0    0.33    1.00
   0  -9   0   -1.08    1.54
   0  -9   0   -0.63    1.39
   0   9   0    0.42    1.08
   0   9   0   -0.51    1.02
   0  -9   1    1.88    1.15
   0  -9  -1    2.48    1.54
   0   9  -1    4.20    1.49
   0  -9  -1    4.16    1.54
   0   9   1    3.07    1.23
   0   9  -1    5.66    1.40
   0  -9   1    3.26    0.99
   0   9   1    5.00    1.38
   0  -9  -1    2.96    1.28
   0   9  -1    5.65    1.27
   0   9   1    3.56    1.36
   0   9  -1    3.15    1.33
   0   9   1    4.15    1.19
   0  -9   1    3.42    1.63
   0  -9   1    5.00    1.51
   0   9   2    2.79    1.06
   0   9  -2    2.50    1.03
   0   9  -2    2.60    1.01
   0   9   2    1.95    1.16
   0   9   2    2.87    1.30
   0  -9   2    3.49    1.24
   0  -9   2    1.93    0.97
   0   9  -2    2.91    1.45
   0  -9   2    3.10    1.43
   0   9  -2    3.77    1.40
   0  -9  -2    0.20    1.23
   0   9   2    4.01    1.22
   0  -9  -2    4.35    1.40
   0   9   2    2.48    0.87
   0   9  -2    1.49    1.26
   0  -9  -2    1.16    1.62
   0  -9   2    2.71    1.50
   0  -9  -3   -1.21    1.59
   0  -9   3   -0.42    1.38
   0  -9   3   -0.36    1.15
   0  -9   3    0.15    0.91
   0  -9   3   -0.20    1.49
   0   9  -3    0.31    1.35
   0   9  -3   -0.30    1.12
   0  -9   3   -0.20    1.28
   0   9   3    0.95    1.13
   0   9  -3   -0.52    1.43
   0   9   3    0.51    1.04
   0   9  -3    0.86    0.98
   0   9   3    0.83    1.16
   0   9   3    0.79    0.82
   0  -9  -3   -1.50    1.37
   0  -9  -3   -0.41    1.41
   0  -9   4    4.58    1.42
   0   9   4    4.64    1.21
   0   9  -4    5.69    1.60
   0   9   4    7.47    1.06
   0  -9   4    5.27    1.56
   0   9  -4    7.66    1.54
   0  -9   4    8.92    1.71
   0  -9  -4    8.52    1.98
   0  -9  -4    6.18    1.54
   0   9  -4    7.08    1.82
   0  -9  -4    2.97    1.88
   0   9   4    4.61    1.26
   0   9  -4    7.80    1.32
   0  -9   4    6.99    1.37
   0  -9   4    4.63    1.61
   0  -9  -5    0.49    1.56
   0  -9   5    0.47    1.01
   0   9  -5   -1.18    1.37
   0  -9   5    0.21    1.37
   0   9   5    1.37    1.11
   0  -9  -5    1.17    1.07
   0  -9  -5   -0.51    1.66
   0  -9   5    1.08    1.16
   0  -9   5    1.31    1.20
   0  -9   5    0.97    1.37
   0   9   5    1.14    1.17
   0   9  -5   -0.63    1.17
   0  -9  -5   -2.19    2.15
   0   9   5    2.36    0.77
   0   9  -5    0.26    0.92
   0   9  -6   47.32    3.32
   0  -9   6   42.10    3.61
   0   9   6   36.38    3.29
   0  -9   6   41.06    3.60
   0   9   6   44.42    3.22
   0   9   6   48.07    3.21
   0  -9  -6   45.19    3.59
   0   9   6   44.13    3.37
   0  -9   6   44.80    3.55
   0   9  -6   46.14    3.51
   0  -9   6   43.96    3.42
   0  -9  -6   46.67    4.14
   0  -9  -6   45.24    4.12
   0   9   7   49.13    3.57
   0  -9   7   45.22    3.77
   0  -9  -7   52.95    4.48
   0  -9   7   44.97    3.61
   0  -9  -7   44.55    3.60
   0   9   7   47.92    3.51
   0   9   7   46.35    3.38
   0  -9   7   45.48    3.54
   0   9  -7   47.86    3.44
   0  -9   7   47.35    3.82
   0  -9   7   52.45    3.93
   0   9   7   46.71    3.35
   0   9  -7   45.51    3.60
   0  -9  -7   44.12    4.18
   0   9  -7   45.86    3.74
   0   9  -8  230.41   13.39
   0  -9  -8  228.90   13.24
   0   9   8  246.24   13.21
   0  -9   8  231.29   13.30
   0  -9  -8  238.62   14.33
   0   9  -8  234.96   13.12
   0   9   8  237.01   12.99
   0  -9   8  231.99   13.11
   0   9   8  237.56   13.15
   0  -9  -8  217.41   13.74
   0  -9   8  253.92   13.67
   0  -9  -8  267.14   14.32
   0  -9   8  245.21   13.52
   0   9   8  233.98   12.94
   0   9  -8  239.45   13.24
   0  -9   8  230.53   13.52
   0  -9   9   10.23    1.45
   0   9  -9    7.36    1.50
   0   9  -9   10.66    1.74
   0  -9   9    8.96    1.66
   0   9   9    8.90    1.62
   0  -9  -9   16.57    2.70
   0   9   9    9.81    1.39
   0   9   9   11.89    1.51
   0  -9   9    6.74    1.59
   0  -9   9    9.85    1.45
   0  -9  -9    9.25    2.03
   0  -9   9   10.95    1.82
   0   9   9   10.31    1.67
   0  -9   9   13.72    2.09
   0  -9  -9   10.37    2.43
   0  -9  -9    9.39    1.68
   0  -9 -10    1.63    1.82
   0   9 -10    2.68    0.92
   0   9 -10    2.26    1.23
   0   9  10    4.03    1.09
   0   9 -10    2.61    1.32
   0  -9  10    2.54    1.05
   0  -9 -10    4.39    1.94
   0  -9 -10    4.27    1.41
   0   9  10    3.45    1.06
   0  -9  10    4.40    1.41
   0  -9 -10    2.93    1.66
   0   9  10    1.40    1.30
   0   9 -10    2.77    1.12
   0  -9  10    2.19    1.36
   0  -9  10    0.21    1.12
   0   9  10    3.51    1.27
   0   9 -11  499.57   26.13
   0   9 -11  462.05   26.02
   0   9  11  483.91   25.67
   0  -9 -11  491.90   26.18
   0  -9  11  502.31   26.22
   0   9 -11  498.78   25.97
   0  -9  11  510.90   26.49
   0  -9  11  471.68   25.83
   0   9 -11  472.14   25.64
   0  -9  11  514.77   26.24
   0  -9 -11  442.24   26.31
   0  -9 -11  494.46   26.93
   0  -9 -11  502.82   26.96
   0   9  11  529.92   26.12
   0   9  11  486.83   25.92
   0   9  11  506.53   25.85
   0  -9  12   75.49    5.24
   0   9  12   78.41    5.22
   0   9  12   81.06    4.84
   0   9 -12   79.86    5.21
   0  -9 -12   68.45    5.34
   0   9  12   83.58    5.04
   0   9 -12   76.79    4.85
   0  -9 -12   81.96    5.96
   0   9  12   75.94    5.07
   0  -9  12   84.24    5.55
   0   9 -12   79.95    5.15
   0  -9  12   78.58    5.00
   0  -9 -12   80.67    5.95
   0  -9  12   84.90    5.28
   0   9 -12   74.14    5.12
   0  -9 -12   78.33    5.31
   0  -9  13  122.84    7.13
   0   9  13  123.85    7.02
   0  -9 -13  101.17    7.20
   0   9 -13  117.60    7.12
   0   9  13  117.61    6.73
   0  -9  13  124.23    7.04
   0  -9 -13  120.16    7.89
   0  -9 -13  109.92    7.73
   0   9 -13  127.88    7.19
   0   9 -13  125.08    7.12
   0  -9  13  122.86    7.49
   0   9  13  110.20    7.00
   0  -9 -13  107.22    7.20
   0  -9  13  127.88    7.36
   0   9 -14   32.98    2.71
   0  -9  14   38.97    2.86
   0   9  14   42.72    2.92
   0   9 -14   40.86    3.03
   0  -9  14   41.76    2.93
   0   9  14   36.42    2.80
   0   9 -14   37.06    2.95
   0  -9  14   37.12    3.08
   0  -9 -14   39.31    3.56
   0  -9 -14   32.77    3.01
   0  -9  15   14.51    1.54
   0   9  15   12.72    1.51
   0  -9 -15   12.07    2.10
   0  -9  15   15.82    1.58
   0   9 -15   16.11    1.74
   0  -9  15   16.85    1.83
   0  -9 -15   14.47    1.82
   0   9  15   17.44    1.66
   0  -9  15   17.24    1.77
   0   9 -15   13.68    1.58
   0  -9  16   38.51    2.87
   0  -9 -16   33.31    2.83
   0  -9  16   35.80    2.64
   0  -9 -16   33.84    3.31
   0   9 -16   43.78    3.01
   0   9  16   36.07    2.77
   0  -9  16   36.12    2.58
   0   9  16   35.48    2.55
   0   9 -16   37.73    2.82
   0   9  16   40.44    2.67
   0  -9  17   15.73    1.59
   0   9  17   14.42    1.50
   0   9  17   13.47    1.26
   0  -9  17   15.84    1.36
   0  -9 -17   12.81    1.62
   0   9 -17   15.61    1.57
   0   9 -17   13.22    1.60
   0   9  17   16.31    1.40
   0   9 -18  126.55    6.54
   0  -9  18  113.03    6.22
   0   9 -18  125.65    6.57
   0   9  18  106.00    6.10
   0   9  18  111.04    6.20
   0  -9  18  108.98    6.46
   0  -9 -18  112.26    6.57
   0   9  18  121.81    6.39
   0   9 -19   39.26    2.38
   0   9  19   34.20    2.23
   0   9 -19   34.68    2.32
   0  10   0    0.66    0.98
   0  10   0   -0.77    1.23
   0 -10   0    0.22    1.50
   0 -10   0    1.44    0.99
   0 -10   0    2.51    1.38
   0  10   0   -0.15    1.20
   0  10   0   -0.18    1.21
   0 -10   0    2.12    1.51
   0 -10  -1  172.05   11.00
   0 -10   1  186.39   10.93
   0  10  -1  166.23   10.23
   0  10   1  194.99   10.52
   0 -10  -1  179.24   10.43
   0 -10  -1  191.78   11.07
   0 -10   1  174.99   10.53
   0 -10   1  190.36   11.01
   0  10  -1  186.22   10.56
   0  10   1  190.10   10.40
   0  10  -1  199.82   10.66
   0  10  -1  166.57   10.63
   0 -10  -1  186.89   10.92
   0  10   1  201.92   10.60
   0  10   1  176.52   10.59
   0 -10  -2    1.34    1.16
   0 -10  -2    0.72    1.61
   0 -10  -2   -0.23    1.52
   0  10   2    1.02    1.24
   0  10  -2    0.49    1.28
   0  10  -2   -0.18    1.21
   0  10   2    0.30    1.18
   0  10   2    0.55    0.93
   0  10   2   -0.14    1.03
   0 -10   2    0.20    1.23
   0 -10  -2    1.01    1.23
   0 -10   2    0.86    1.15
   0  10  -2    0.63    1.12
   0 -10   2    1.91    1.28
   0 -10  -3  181.55   11.52
   0  10   3  192.35   10.88
   0 -10   3  199.61   11.44
   0  10   3  193.24   11.07
   0  10  -3  206.55   11.33
   0 -10   3  188.31   10.83
   0  10   3  200.04   10.90
   0 -10  -3  196.39   11.27
   0  10  -3  194.73   11.06
   0 -10  -3  175.72   11.28
   0 -10   3  188.52   11.13
   0 -10   3  202.26   11.34
   0  10  -3  189.29   11.13
   0  10   3  198.94   10.99
   0 -10  -4   29.06    3.23
   0  10  -4   27.28    2.28
   0 -10   4   26.80    2.44
   0 -10  -4   27.65    2.71
   0 -10   4   24.63    2.65
   0 -10  -4   29.37    2.99
   0  10  -4   25.78    2.60
   0  10   4   30.92    2.57
   0 -10   4   28.62    2.74
   0  10  -4   26.72    2.79
   0 -10   4   32.74    2.99
   0 -10   4   38.12    3.16
   0 -10   4   25.72    2.58
   0  10   4   30.56    2.69
   0  10   4   30.00    2.49
   0  10   5  140.36    8.04
   0  10  -5  137.16    7.84
   0 -10  -5  140.65    8.29
   0  10   5  153.04    8.03
   0 -10   5  133.24    8.02
   0 -10   5  139.50    8.39
   0 -10   5  129.96    8.27
   0  10   5  134.71    8.08
   0 -10   5  150.03    8.69
   0 -10  -5  133.82    8.71
   0 -10  -5  123.89    8.51
   0 -10   5  139.71    8.27
   0  10  -5  131.08    8.12
   0 -10   5  120.85    8.14
   0 -10   6   -0.38    1.09
   0 -10   6   -0.19    1.17
   0  10  -6    1.90    1.23
   0  10   6    1.30    1.10
   0  10  -6    0.97    0.86
   0 -10   6    0.21    1.44
   0 -10  -6   -0.70    1.70
   0  10   6    0.38    0.86
   0  10   6    0.90    0.99
   0 -10  -6    1.23    1.50
   0 -10   6    1.53    1.03
   0 -10   6   -0.16    1.10
   0 -10  -6    0.49    0.94
   0 -10   6    0.19    1.22
   0 -10   7   34.04    2.94
   0  10   7   27.03    2.41
   0  10   7   27.46    2.52
   0  10   7   31.15    2.62
   0 -10   7   30.98    2.84
   0 -10   7   29.65    2.56
   0 -10  -7   24.10    2.90
   0  10  -7   26.94    2.72
   0 -10  -7   31.03    3.17
   0  10  -7   30.07    2.40
   0 -10   7   27.37    2.73
   0 -10   7   24.81    2.48
   0  10   7   28.51    2.39
   0  10  -7   29.12    2.65
   0  10   8    3.94    1.40
   0 -10  -8    3.45    1.68
   0  10   8    3.43    1.28
   0  10   8    3.18    1.06
   0  10  -8    6.08    1.54
   0 -10   8    2.31    1.16
   0 -10  -8    3.04    1.82
   0 -10   8    4.75    1.45
   0 -10   8    3.10    1.16
   0  10  -8    2.50    0.97
   0 -10   8    2.55    1.00
   0  10   9  115.25    6.69
   0 -10  -9   95.01    7.13
   0  10  -9  121.81    7.15
   0 -10   9  115.78    7.00
   0 -10   9  128.21    7.25
   0 -10   9  112.62    6.69
   0 -10  -9  110.79    7.61
   0  10   9  112.35    6.89
   0 -10   9  110.12    7.18
   0  10   9  118.13    6.92
   0  10  -9  114.58    6.78
   0  10  -9  117.74    7.13
   0 -10 -10    9.77    1.80
   0 -10 -10   13.20    2.27
   0  10  10   12.71    1.74
   0  10 -10   16.31    1.97
   0 -10  10   12.53    1.83
   0  10 -10   13.01    1.50
   0  10  10   14.16    1.47
   0  10  10   11.32    1.62
   0 -10  10    9.86    1.65
   0  10 -10   13.86    1.78
   0 -10  10   13.21    1.68
   0  10 -11   21.41    2.16
   0 -10 -11   21.02    2.36
   0  10  11   21.66    2.18
   0  10  11   23.10    1.94
   0 -10 -11   20.77    2.64
   0  10  11   24.43    1.95
   0  10 -11   24.68    2.13
   0  10  11   23.39    2.21
   0 -10  11   25.74    2.31
   0 -10  11   21.88    2.26
   0  10 -11   23.77    2.25
   0 -10  12    8.53    1.41
   0  10 -12   10.82    1.46
   0  10  12   11.98    1.55
   0  10 -12    9.56    1.45
   0 -10  12   10.15    1.49
   0 -10 -12    9.48    1.93
   0 -10 -12    8.90    1.49
   0  10 -12   10.56    1.41
   0  10  12    8.53    1.43
   0 -10 -13   32.85    2.73
   0 -10  13   41.24    2.88
   0 -10 -13   37.83    3.38
   0  10 -13   34.88    2.83
   0 -10 -13   43.64    2.94
   0  10 -13   37.03    2.77
   0  10  13   38.07    2.92
   0 -10  13   40.68    2.94
   0  10  13   40.19    2.81
   0  10 -13   37.47    2.73
   0 -10  14   10.35    1.36
   0 -10 -14   10.35    1.33
   0 -10  14   11.67    1.30
   0  10  14   10.13    1.48
   0  10 -14   10.81    1.34
   0 -10 -14   12.87    1.87
   0 -10  14   12.94    1.46
   0  10  14   11.52    1.28
   0  10 -14   10.85    1.35
   0 -10  15    7.56    1.10
   0  10 -15    5.77    1.00
   0 -10  15    6.60    1.02
   0 -10 -15    4.83    0.95
   0  10  15    6.22    0.94
   0 -10  16    3.33    0.81
   0  10 -16    3.58    0.81
   0  10 -16    4.20    0.91
   0  10  16    3.49    0.65
   0 -10  17    0.13    0.52
   0  10 -17    0.22    0.55
   0 -11   0    0.57    1.14
   0 -11   0    1.19    0.86
   0  11   0    0.76    1.13
   0 -11   0   -0.76    1.33
   0  11   0    0.15    1.11
   0  11   0    1.48    1.30
   0 -11   0    1.75    1.43
   0  11   1  165.89    9.55
   0  11  -1  165.52    9.50
   0  11  -1  140.97    9.37
   0  11   1  156.76    9.38
   0 -11   1  168.51    9.79
   0  11   1  161.15    9.24
   0 -11  -1  182.33    9.96
   0 -11   1  153.39    9.30
   0  11   1  173.14    9.54
   0  11  -1  164.11    9.59
   0 -11   1  167.77    9.82
   0 -11  -1  170.84    9.76
   0 -11  -1  177.15    9.98
   0 -11  -2  111.87    7.51
   0 -11  -2  128.01    7.88
   0 -11   2  122.97    7.45
   0  11   2  118.85    7.38
   0 -11  -2  125.71    7.94
   0  11  -2  123.79    7.63
   0  11   2  134.06    7.38
   0  11  -2  114.80    7.45
   0 -11   2  129.67    7.89
   0 -11   2  121.89    7.66
   0  11   2  142.39    7.65
   0  11   2  128.45    7.59
   0  11  -3    0.91    1.05
   0  11  -3    1.67    1.17
   0  11   3    0.64    1.06
   0  11   3    0.40    1.01
   0  11   3    0.47    0.99
   0 -11   3    0.17    1.15
   0 -11   3    1.59    1.28
   0 -11   3    0.15    0.97
   0 -11  -3    1.30    1.42
   0 -11  -3    0.79    1.38
   0 -11  -3   -0.33    0.96
   0  11   3    0.43    1.18
   0 -11   4  260.32   15.41
   0 -11  -4  298.82   15.72
   0  11   4  290.02   15.25
   0  11  -4  271.21   15.21
   0 -11  -4  259.39   15.74
   0 -11   4  296.17   15.39
   0  11  -4  289.12   15.43
   0  11   4  275.03   15.09
   0 -11  -4  276.62   15.28
   0 -11   4  282.67   15.34
   0  11   4  270.18   15.22
   0  11   4  273.98   15.09
   0 -11   5   99.80    5.93
   0  11  -5   92.86    5.88
   0  11   5   89.68    5.70
   0 -11   5   84.94    5.87
   0 -11  -5   95.22    6.41
   0 -11  -5   84.30    5.93
   0  11  -5   88.24    5.73
   0 -11   5   90.32    5.74
   0 -11  -5  101.81    6.23
   0 -11  -5   88.56    5.65
   0  11   5   94.62    5.63
   0  11   5   93.56    5.63
   0 -11   5   85.76    5.45
   0 -11  -6    5.09    1.49
   0 -11   6    7.18    1.56
   0  11  -6    7.43    1.42
   0 -11  -6    6.94    1.90
   0 -11   6    4.89    1.05
   0 -11   6    4.12    1.11
   0  11   6    8.08    1.42
   0 -11  -6    6.39    1.60
   0  11   6    7.29    1.30
   0 -11   7   18.54    1.74
   0 -11  -7   16.19    2.07
   0 -11  -7   17.90    2.23
   0 -11   7   19.26    2.11
   0  11  -7   15.63    2.04
   0  11   7   19.47    1.82
   0  11   7   16.20    1.80
   0 -11   7   14.61    1.66
   0  11  -8   28.88    2.56
   0 -11  -8   26.11    2.78
   0  11   8   29.72    2.46
   0  11   8   30.86    2.53
   0 -11  -8   24.73    2.57
   0  11   8   31.16    2.35
   0 -11   8   29.30    2.66
   0 -11   8   26.99    2.35
   0 -11  -9   39.36    3.38
   0  11   9   40.54    2.80
   0 -11   9   44.33    3.24
   0  11   9   41.33    3.04
   0  11  -9   39.73    3.11
   0 -11  -9   41.22    3.13
   0  11   9   42.40    2.97
   0 -11   9   35.74    2.86
   0  11  -9   39.46    2.76
   0  11  -9   45.00    3.18
   0  11 -10   90.94    5.73
   0  11  10  100.04    5.74
   0 -11 -10   87.08    6.05
   0  11 -10   87.12    5.41
   0  11  10   94.56    5.41
   0 -11  10  103.96    5.85
   0 -11 -10   96.91    5.74
   0  11  10  101.16    5.71
   0 -11  10   88.51    5.56
   0  11 -10   95.05    5.71
   0  11 -11   18.87    1.79
   0 -11  11   20.05    1.73
   0 -11 -11   14.11    1.95
   0  11  11   19.82    1.80
   0 -11  11   21.58    1.88
   0 -11 -11   20.14    1.76
   0  11 -11   16.37    1.53
   0  11 -11   18.97    1.75
   0  11  11   17.10    1.68
   0  11 -12   12.76    1.31
   0  11  12   13.92    1.43
   0  11 -12   11.19    1.18
   0 -11  12   12.89    1.39
   0 -11 -12   14.56    1.73
   0  11  12   14.09    1.50
   0 -11  12   15.19    1.41
   0 -11  13   11.15    1.10
   0 -11  13   10.54    1.12
   0  11 -13   10.67    1.29
   0  11  13    9.85    1.15
   0  11  13    8.43    1.15
   0 -11 -13    9.48    1.33
   0  11 -13    7.61    0.93
   0  11  14    0.25    0.53
   0  11 -14    1.72    0.77
   0 -11  14    0.73    0.52
   0  11  14    0.87    0.67
   0 -11 -14    0.19    0.72
   0  11 -15   44.45    2.81
   0  11  15   45.20    2.72
   0 -12   0  271.28   15.29
   0  12   0  287.44   15.18
   0  12   0  270.12   15.12
   0 -12   0  288.94   15.31
   0  12  -1   29.55    2.47
   0 -12   1   26.50    2.44
   0 -12  -1   28.56    2.59
   0 -12  -1   30.60    2.61
   0 -12   1   28.27    2.63
   0  12   1   29.88    2.46
   0  12  -1   26.49    2.44
   0  12   1   29.20    2.46
   0 -12  -2    1.09    1.19
   0 -12  -2    0.91    1.05
   0 -12   2    0.13    0.97
   0  12  -2    1.20    0.88
   0  12  -2    0.25    1.06
   0  12   2    0.89    1.08
   0  12   2    0.13    0.84
   0  12   3    0.12    1.08
   0  12  -3    0.79    0.90
   0 -12   3    1.82    1.01
   0 -12  -3   -1.12    1.31
   0  12   3    0.11    0.92
   0  12  -3    0.12    0.90
   0 -12  -3   -0.15    1.05
   0  12   3    0.12    0.80
   0  12   4    2.03    1.03
   0  12  -4    3.25    1.01
   0 -12   4    3.87    1.25
   0  12   4    3.63    1.09
   0  12  -4    2.74    1.03
   0 -12  -4    3.95    1.21
   0 -12  -4    3.05    1.30
   0 -12   4    1.77    0.92
   0  12  -5   19.47    1.91
   0 -12   5   18.38    1.69
   0  12   5   15.96    1.71
   0 -12   5   16.01    1.86
   0 -12  -5   18.41    1.92
   0 -12  -5   22.47    2.22
   0  12   5   21.20    1.77
   0  12   5   20.23    1.99
   0  12  -5   19.73    2.04
   0 -12  -6  109.05    6.39
   0  12   6   97.61    5.81
   0  12   6  104.30    5.85
   0 -12  -6  103.19    6.07
   0 -12   6  106.63    6.13
   0  12  -6  101.78    6.13
   0  12  -6   86.98    5.92
   0  12  -7    5.59    1.19
   0 -12   7    6.48    1.21
   0  12   7    5.42    1.03
   0  12   7    6.17    1.04
   0 -12  -7    6.97    1.16
   0 -12  -7    5.55    1.41
   0  12   8   23.82    1.97
   0 -12   8   23.41    1.99
   0  12  -8   21.49    1.98
   0 -12  -8   23.30    1.91
   0  12  -8   21.02    1.93
   0  12   8   24.86    1.88
   0 -12   9   55.13    3.47
   0 -12  -9   48.61    3.25
   0  12  -9   51.20    3.41
   0  12   9   53.16    3.42
   0  12   9   58.92    3.37
   0  12 -10   -0.60    0.60
   0 -12 -10    0.84    0.75
   0  12  10    0.25    0.69
   0 -12  10   -0.16    0.64
   0  12  10   -0.50    0.59
   0  12  11    0.14    0.63
   0  12  11   -0.57    0.58
   0 -12 -11   -0.18    0.65
   0 -12  11    0.30    0.46
   0  12 -11    0.73    0.59
   0 -12 -12   16.87    1.38
   0 -13   0    0.81    0.83
   0  13   0    0.20    0.75
   0 -13   0   -0.75    0.68
   0  13   0    0.60    0.77
   0  13  -1    1.75    0.79
   0  13   1    0.87    0.83
   0 -13   1    2.60    0.87
   0 -13  -1    1.50    0.74
   0  13   1    1.86    0.81
   0  13  -1    0.40    0.74
   0 -13  -1    1.29    0.75
   0 -13   1    0.46    0.59
   0 -13  -2  296.31   15.49
   0  13   2  296.95   15.44
   0  13  -2  294.30   15.53
   0 -13   2  272.34   15.26
   0  13   2  297.20   15.53
   0 -13  -2  304.71   15.55
   0 -13  -3   15.50    1.42
   0 -13  -3   13.55    1.33
   0  13   3   14.02    1.40
   0  13   4   17.39    1.59
   0 -13  -4   22.34    1.71
   0 -13   4   20.01    1.74
   0  13   4   21.54    1.72
   0 -13  -4   24.41    1.85
   0  13   5   11.24    1.24
   0 -13  -5   12.31    1.20
   0  13  -5   13.71    1.32
   0 -13   5   14.02    1.34
   0 -13  -5   13.99    1.35
   0  13  -6   52.34    3.32
   0 -13   6   54.02    3.32
   0 -13  -6   53.69    3.20
   0 -13  -6   56.95    3.41
   0 -13  -7   43.20    2.74
   0  13  -7   43.82    2.68
   0 -13   7   41.48    2.66
  -1   0  25    3.51    0.63
   1   0 -24   -0.48    0.86
  -1   0  24    0.09    0.68
  -1   0  23  144.28    7.93
   1   0 -23  131.37    7.92
   1   0 -23  133.65    8.16
   1   0 -23  145.03    8.00
   1   0 -22    2.54    1.21
   1   0 -22   -0.53    1.31
   1   0 -22    1.05    0.95
  -1   0  22    0.13    0.99
  -1   0  22    1.14    0.75
  -1   0  22    0.41    0.74
   1   0 -22    1.07    1.02
  -1   0  21   41.86    3.26
   1   0 -21   50.02    3.97
  -1   0  21   41.50    3.36
  -1   0  21   47.64    3.32
   1   0 -21   46.59    3.67
   1   0 -21   53.99    3.84
  -1   0  21   48.13    3.32
  -1   0  20    1.05    1.17
  -1   0  20    0.14    0.91
   1   0 -20    2.10    1.57
  -1   0  20   -0.72    0.82
  -1   0  20    0.60    0.82
   1   0 -20   -0.19    1.28
  -1   0  19 1259.29   62.17
   1   0 -19 1145.83   62.57
  -1   0  19 1222.49   62.30
  -1   0  19 1276.68   62.30
   1   0 -19 1113.17   62.30
   1   0 -19 1225.78   62.83
  -1   0  18   -0.28    0.90
   1   0 -18    0.96    1.38
   1   0 -18    1.48    1.44
   1   0 -18    0.17    1.10
  -1   0  18    0.30    1.03
  -1   0  18    1.97    1.11
   1   0 -17  188.32   10.71
   1   0 -17  186.63   11.13
  -1   0  17  184.31   10.60
   1   0 -17  188.65   10.95
  -1   0  17  195.71   10.68
  -1   0  17  182.27   10.70
   1   0 -16   -0.73    1.02
  -1   0  16   -0.14    1.02
   1   0 -16    0.56    1.36
   1   0 -16    0.88    1.38
   1   0 -16   -0.31    1.19
  -1   0  16   -0.25    0.79
  -1   0  16   -0.29    1.02
  -1   0  16    0.28    0.93
   1   0 -15   10.19    1.77
  -1   0  15   10.05    1.35
  -1   0  15    8.79    1.37
   1   0 -15    7.48    1.49
   1   0 -15   10.48    1.43
   1   0 -15    7.37    1.62
  -1   0  15    8.80    1.25
   1   0 -15    8.57    1.42
  -1   0  15    7.77    1.39
  -1   0  15   11.92    1.54
  -1   0  14    0.50    0.76
   1   0 -14    1.81    1.20
   1   0 -14    0.35    0.87
  -1   0  14    2.19    1.00
   1   0 -14   -0.78    1.23
   1   0 -14   -0.48    0.96
   1   0 -14    0.28    1.20
  -1   0  14   -0.52    0.90
  -1   0  14   -0.64    0.94
   1   0 -14    0.62    1.19
  -1   0  14   -0.12    0.83
   1   0 -13    0.32    0.77
  -1   0  13    0.36    0.88
   1   0 -13    1.00    1.15
   1   0 -13    0.70    1.05
   1   0 -13    0.67    0.99
  -1   0  13    2.69    0.96
  -1   0  13    1.98    0.83
  -1   0  13    0.73    0.73
   1   0 -13    1.02    0.72
  -1   0  13    0.73    0.85
   1   0 -12    0.11    0.96
   1   0 -12    0.76    0.93
  -1   0  12    0.66    0.84
  -1   0  12    0.34    0.86
   1   0 -12   -0.27    0.62
  -1   0  12    0.41    0.78
   1   0 -12   -0.12    0.97
   1   0 -12    0.28    0.71
   1   0 -12   -0.40    1.25
  -1   0  12   -0.16    0.65
  -1   0  12    0.42    0.70
  -1   0  12    0.08    0.59
  -1   0  11  764.55   39.04
  -1   0  11  778.97   39.22
   1   0 -11  772.62   39.12
   1   0 -11  720.15   39.33
  -1   0  11  779.94   39.11
  -1   0  11  712.17   39.27
   1   0 -11  735.67   39.44
   1   0 -11  726.91   39.39
  -1   0  11  770.43   39.30
  -1   0  11  788.97   39.22
   1   0 -11  756.81   39.26
  -1   0  11  792.86   39.05
  -1   0  11  767.24   39.31
  -1   0  10    0.25    0.57
  -1   0  10    0.37    0.77
  -1   0  10   -0.48    0.71
   1   0 -10    0.27    0.82
  -1   0  10    0.14    0.64
   1   0 -10    0.22    0.96
  -1   0  10    0.08    0.69
  -1   0  10    1.91    0.67
  -1   0  10   -0.29    0.88
   1   0  -9  593.63   31.88
   1   0  -9  599.78   31.71
  -1   0   9  610.44   31.50
  -1   0   9  633.83   31.70
  -1   0   9  640.04   31.81
  -1   0   8   -0.64    0.85
   1   0  -8    0.15    0.68
   1   0  -8    0.94    0.99
  -1   0   8    0.35    0.65
  -1   0   8    0.18    0.48
  -1   0   8    0.46    0.33
  -1   0   7  407.39   21.14
  -1   0   7  406.75   21.02
  -1   0   7  405.25   20.82
   1   0  -7  422.90   20.85
   1   0  -7  381.79   21.02
   1   0  -6   -0.41    0.63
   1   0  -6    0.36    0.38
  -1   0   6    1.92    0.69
  -1   0   6    0.13    0.85
  -1   0   5    3.07    0.39
   1   0  -5    3.79    0.44
  -1   0   5    1.94    0.92
   1   0  -5    2.70    0.98
   1   0  -4    0.23    0.25
   1   0  -4    0.99    0.49
  -1   0   4   -0.07    0.27
   1   0  -4   -0.21    0.70
   1   0  -3   67.33    3.81
   1   0  -3   73.53    3.69
  -1   0   3   70.26    3.82
   1   0  -3   73.47    3.93
   1   0  -2    0.16    0.20
  -1   0   2    0.08    0.29
  -1   0   2    0.03    0.57
   1   0  -1 3291.05  168.55
  -1   0   1 3373.00  168.53
  -1   0   0    0.08    0.37
   1   0   0    0.66    0.57
   1   0   0    0.78    0.30
  -1   0  -1  187.88    9.40
  -1   0  -1  185.13    9.62
   1   0   1  181.01    9.42
   1   0   1  178.30    9.60
   1   0   2    0.73    0.67
   1   0   2    0.16    0.20
  -1   0  -2    0.09    0.60
   1   0   2   -0.05    0.87
  -1   0  -3 4814.03  224.76
   1   0   3 4688.93  224.65
   1   0   3 4427.07  224.67
   1   0   3 4366.50  224.36
   1   0   4   -0.25    0.55
   1   0   4    0.16    0.72
   1   0   4    0.37    0.61
  -1   0  -4   -0.06    0.83
  -1   0  -4   -0.09    0.54
  -1   0  -5  209.31   10.53
   1   0   5  203.53   10.41
   1   0   5  200.75   10.44
  -1   0  -5  180.63   10.28
   1   0   6    0.89    0.90
   1   0   6    0.33    0.65
   1   0   6   -0.33    0.87
  -1   0  -6   -0.24    0.72
   1   0   6    0.01    0.16
  -1   0  -7   81.28    4.32
   1   0   7   69.67    3.81
   1   0   7   66.08    3.53
   1   0   7   69.64    4.21
   1   0   8    0.05    0.45
  -1   0  -8    0.32    0.86
   1   0   8    0.95    0.94
   1   0   8    0.06    0.20
   1   0   9   92.13    5.09
  -1   0  -9  110.33    6.05
   1   0   9  110.93    5.87
   1   0   9  104.29    5.77
  -1   0  -9  107.81    5.73
   1   0   9  104.85    5.47
  -1   0 -10    0.15    0.84
   1   0  10    0.07    0.48
  -1   0 -10    0.49    0.72
   1   0  10   -0.60    0.89
   1   0  10    0.09    0.63
   1   0  10    0.75    0.85
  -1   0 -10   -0.80    0.79
  -1   0 -10   -0.37    0.76
  -1   0 -11   35.30    2.93
   1   0  11   34.06    2.56
   1   0  11   28.75    2.17
   1   0  11   31.20    2.38
  -1   0 -11   36.55    2.51
   1   0  11   33.42    2.58
  -1   0 -11   30.54    2.48
  -1   0 -11   39.89    2.56
  -1   0 -11   32.37    2.42
  -1   0 -11   32.80    2.52
  -1   0 -12    0.13    0.82
   1   0  12   -0.91    0.97
  -1   0 -12    0.68    0.75
  -1   0 -12   -0.13    0.90
  -1   0 -12    0.59    0.89
   1   0  12    0.54    0.79
   1   0  12    0.24    0.86
   1   0  12    0.36    0.95
  -1   0 -12    0.12    0.86
   1   0  13  458.75   24.78
   1   0  13  469.65   24.73
  -1   0 -13  458.37   24.86
   1   0  13  463.47   24.70
  -1   0 -13  442.47   24.73
  -1   0 -13  487.13   24.93
   1   0  13  495.23   24.83
  -1   0 -13  494.26   24.83
   1   0  14    0.39    0.93
   1   0  14    0.83    0.82
  -1   0 -14   -0.14    0.97
  -1   0 -14    0.28    1.01
   1   0  14   -0.14    1.01
  -1   0 -14   -0.81    1.09
   1   0  14   -0.38    0.91
  -1   0 -14    0.96    1.16
   1   0  15   98.15    5.78
  -1   0 -15   94.86    5.87
   1   0  15  108.87    5.94
  -1   0 -15   87.47    6.02
   1   0  15   88.62    5.81
   1   0  15   88.76    5.74
  -1   0 -15   94.76    5.89
  -1   0 -15   85.74    6.02
  -1   0 -15   99.52    6.07
   1   0  15   81.35    5.59
  -1   0 -16    0.60    1.36
   1   0  16   -0.15    1.12
  -1   0 -16   -0.50    0.96
   1   0  16    0.44    0.98
  -1   0 -16   -0.31    1.02
  -1   0 -16    0.79    1.29
  -1   0 -16   -0.37    1.21
   1   0  16    0.26    0.94
  -1   0 -17    4.96    1.34
  -1   0 -17    3.78    1.25
  -1   0 -17    6.79    1.70
   1   0  17    4.62    1.18
   1   0  17    6.00    1.34
  -1   0 -17    5.90    1.52
  -1   0 -17    3.20    1.41
   1   0  17    3.53    1.16
  -1   0 -18    1.33    1.51
  -1   0 -18   -0.44    1.42
  -1   0 -18   -0.51    1.02
  -1   0 -18   -0.88    1.49
   1   0  18    0.13    0.81
  -1   0 -18   -0.19    1.15
   1   0  18    0.63    0.96
   1   0  18    0.31    1.02
   1   0  19  162.99    9.53
  -1   0 -19  149.09   10.02
   1   0  19  164.67    9.64
   1   0  19  182.99    9.45
   1   0  19  177.94    9.72
  -1   0 -19  158.83   10.08
  -1   0 -19  161.17   10.09
  -1   0 -20    1.04    1.49
  -1   0 -20   -0.65    1.52
  -1   0 -20   -1.48    1.36
   1   0  20    0.25    0.86
  -1   0 -21  142.85    8.84
  -1   0 -21  148.21    8.86
  -1   0 -21  134.55    8.80
   1   0  21  143.67    8.53
  -1   0 -21  153.80    8.76
   1   0  21  147.46    8.25
   1   0  22   -0.37    0.69
  -1   0 -22    0.50    1.06
  -1   0 -22   -0.66    1.16
   1   0  22    2.20    1.17
  -1   0 -22    0.72    0.96
  -1   0 -22    0.68    1.06
   1   0  23  285.10   14.17
   1   0  23  256.39   13.78
  -1   0 -23  249.44   14.10
  -1   0 -23  262.56   14.32
  -1   0 -24   -0.38    0.72
   1   0  24   -0.42    0.71
   1   0  25  241.86   12.68
  -1   1  26    0.66    0.45
  -1  -1  25   60.93    4.04
  -1   1  25   68.31    4.10
  -1   1  25   72.38    3.97
   1   1 -24    5.65    1.09
  -1   1  24    5.57    1.03
  -1   1  24    5.71    1.14
   1   1 -24    6.93    1.05
  -1  -1  24    8.66    0.99
   1  -1 -24    4.17    0.99
   1   1 -23   22.94    2.10
   1  -1 -23   21.17    2.29
   1  -1 -23   22.90    2.19
  -1  -1  23   23.67    1.91
  -1   1  23   24.54    2.04
  -1  -1  23   21.78    1.80
   1   1 -23   20.34    2.15
  -1  -1  23   24.01    1.87
   1   1 -23   21.68    2.08
  -1  -1  22  179.03    9.78
  -1   1  22  175.45    9.87
   1   1 -22  156.91    9.75
   1  -1 -22  174.59   10.14
  -1  -1  22  188.47    9.80
   1   1 -22  168.18   10.07
   1  -1 -22  180.27   10.30
   1   1 -22  175.03   10.11
   1  -1 -21   90.43    6.20
   1   1 -21   81.17    5.64
  -1  -1  21   93.95    5.46
   1  -1 -21   95.14    6.10
  -1   1  21   84.75    5.60
  -1  -1  21   91.65    5.61
  -1  -1  21   95.17    5.65
  -1   1  21   95.76    5.75
   1   1 -21   95.59    6.06
   1   1 -21   85.75    5.76
  -1   1  21   87.49    5.42
   1   1 -20  684.05   36.60
   1   1 -20  673.00   36.47
   1  -1 -20  672.97   36.41
  -1  -1  20  674.21   36.10
   1   1 -20  689.79   36.40
   1  -1 -20  754.06   36.88
  -1  -1  20  698.34   36.23
  -1  -1  20  692.66   36.28
  -1   1  20  712.83   36.36
   1  -1 -20  709.14   36.99
  -1   1  20  694.45   36.12
  -1   1  20  652.36   36.23
  -1   1  20  742.49   36.16
   1  -1 -19   20.03    2.73
   1  -1 -19   21.03    2.74
   1   1 -19   24.21    2.64
  -1  -1  19   27.77    2.42
  -1  -1  19   26.28    2.31
  -1   1  19   25.83    2.40
   1   1 -19   23.08    2.44
  -1  -1  19   25.14    2.30
   1  -1 -19   25.22    2.47
  -1   1  19   26.62    2.26
  -1   1  19   20.29    2.18
   1   1 -19   22.83    2.49
  -1   1  19   24.40    2.27
   1  -1 -18    6.63    1.74
   1   1 -18    6.54    1.53
  -1   1  18    8.18    1.30
  -1  -1  18    7.46    1.43
  -1  -1  18    6.07    1.28
   1  -1 -18    5.21    1.83
  -1  -1  18    6.50    1.36
  -1   1  18    6.67    1.44
  -1   1  18    8.05    1.36
   1   1 -18    3.32    1.53
   1   1 -18    6.95    1.60
   1  -1 -17  179.44   10.30
   1   1 -17  172.26   10.02
  -1   1  17  164.60    9.70
  -1   1  17  174.15    9.68
   1   1 -17  172.69   10.13
  -1  -1  17  164.41    9.67
   1   1 -17  166.87    9.85
  -1   1  17  188.06    9.91
  -1  -1  17  160.58    9.70
  -1  -1  17  174.42    9.81
   1   1 -17  155.91    9.82
  -1  -1  16  204.12   10.94
  -1   1  16  190.07   10.45
  -1  -1  16  209.69   10.65
  -1  -1  16  184.88   10.81
   1  -1 -16  189.86   11.14
   1   1 -16  167.09   10.88
  -1   1  16  204.98   10.70
  -1   1  16  184.06   10.75
  -1  -1  16  178.55   10.69
   1   1 -16  188.45   10.88
  -1  -1  16  197.48   10.77
  -1  -1  16  195.49   10.99
  -1   1  16  197.37   10.93
  -1   1  16  196.80   10.85
   1   1 -16  188.64   10.97
   1   1 -16  195.61   11.15
   1  -1 -16  187.85   11.21
  -1  -1  15  229.91   12.31
  -1  -1  15  234.61   12.49
   1  -1 -15  218.26   12.80
   1   1 -15  225.28   12.78
  -1  -1  15  229.85   12.66
  -1   1  15  214.48   12.40
  -1   1  15  224.76   12.60
   1   1 -15  222.89   12.65
  -1  -1  15  227.15   12.59
  -1   1  15  223.36   12.52
  -1  -1  15  244.09   12.24
  -1  -1  15  228.81   12.54
   1   1 -15  216.27   12.48
   1   1 -15  225.58   12.66
  -1   1  15  223.12   12.21
   1  -1 -15  228.75   12.92
   1   1 -15  233.72   12.70
   1   1 -15  230.34   12.62
  -1   1  15  234.81   12.60
  -1  -1  14    0.40    0.98
   1   1 -14   -0.14    1.13
   1  -1 -14    1.12    1.26
   1   1 -14    0.76    0.99
  -1  -1  14    1.16    0.67
   1   1 -14    0.67    1.07
  -1   1  14    0.88    0.72
   1   1 -14    1.00    0.94
  -1  -1  14    0.54    0.98
   1  -1 -14    0.49    1.21
  -1  -1  14    0.68    0.81
  -1  -1  14    0.85    0.81
   1   1 -14    0.15    1.03
  -1  -1  14    0.68    0.91
  -1   1  14    0.24    0.75
  -1   1  14    0.13    0.94
  -1   1  14    0.78    0.93
  -1  -1  14    0.13    0.86
  -1   1  14    0.51    0.98
  -1  -1  13   51.84    3.45
  -1   1  13   49.83    3.39
   1   1 -13   49.58    3.41
  -1   1  13   54.63    3.36
  -1  -1  13   50.20    3.45
   1  -1 -13   42.22    3.59
  -1   1  13   48.04    3.43
  -1   1  13   52.46    3.46
   1   1 -13   47.93    3.53
   1   1 -13   50.00    3.38
   1  -1 -13   47.79    3.74
  -1  -1  13   49.29    3.09
  -1  -1  13   48.42    3.14
  -1   1  13   47.27    3.39
  -1  -1  13   55.00    3.51
   1  -1 -13   44.03    3.55
   1  -1 -13   53.85    3.26
   1   1 -13   47.19    3.54
  -1  -1  13   45.43    3.14
   1   1 -13   45.59    3.39
  -1  -1  13   53.37    3.34
  -1  -1  13   50.47    3.30
  -1   1  13   45.54    3.10
   1   1 -12  184.24    9.89
  -1   1  12  188.85    9.99
   1  -1 -12  190.78    9.73
   1  -1 -12  162.51    9.99
  -1  -1  12  182.22    9.63
   1   1 -12  180.12   10.07
   1  -1 -12  151.43   10.00
   1   1 -12  175.19   10.06
  -1   1  12  173.36    9.93
  -1   1  12  195.20    9.86
  -1  -1  12  180.46    9.95
   1   1 -12  189.22   10.17
   1   1 -12  179.52    9.88
  -1  -1  12  181.63    9.67
  -1  -1  12  182.16    9.99
  -1   1  12  185.73    9.96
  -1  -1  12  185.81    9.87
  -1  -1  12  173.48    9.68
  -1   1  12  184.46    9.98
  -1   1  12  174.62    9.65
   1   1 -12  172.12    9.95
  -1  -1  12  189.71   10.03
   1  -1 -12  165.64   10.15
  -1  -1  12  171.76    9.77
   1  -1 -11   41.19    2.81
   1  -1 -11   38.05    3.02
  -1   1  11   41.94    2.89
  -1   1  11   41.40    2.75
  -1   1  11   37.37    2.81
  -1  -1  11   41.33    2.57
  -1  -1  11   37.11    2.57
  -1   1  11   44.92    2.91
  -1  -1  11   40.79    2.72
   1   1 -11   40.41    3.02
  -1  -1  11   39.34    2.85
  -1   1  11   40.33    2.68
  -1  -1  11   45.28    2.98
   1   1 -11   44.22    2.84
  -1  -1  11   40.82    2.79
   1  -1 -11   33.85    3.03
  -1  -1  11   40.16    2.87
   1  -1 -11   42.94    2.95
   1   1 -11   41.34    3.03
   1   1 -11   40.36    2.75
  -1  -1  11   40.87    2.66
  -1   1  11   40.00    2.85
   1  -1 -10  363.55   19.21
  -1   1  10  375.34   19.04
  -1  -1  10  347.57   18.70
  -1  -1  10  343.89   18.81
   1   1 -10  388.35   19.23
   1  -1 -10  351.41   19.16
   1  -1 -10  371.74   18.95
   1  -1 -10  365.16   19.07
  -1   1  10  362.14   18.86
  -1  -1  10  364.57   19.00
  -1  -1  10  376.98   19.03
   1   1 -10  390.23   18.99
  -1   1  10  363.77   19.06
  -1   1  10  375.53   19.01
  -1  -1  10  371.81   18.98
   1   1 -10  389.33   19.23
  -1  -1  10  342.56   18.75
  -1  -1  10  352.88   19.09
  -1   1  10  337.50   18.87
   1  -1 -10  358.27   19.11
  -1   1  10  357.59   19.01
  -1  -1  10  355.10   19.02
  -1   1   9   46.97    3.04
  -1  -1   9   47.29    3.15
  -1  -1   9   47.95    3.01
   1   1  -9   47.24    3.27
   1  -1  -9   44.30    3.10
   1  -1  -9   50.27    2.98
   1  -1  -9   39.82    3.13
   1  -1  -9   52.30    3.30
  -1  -1   9   45.34    2.74
   1   1  -8  113.41    6.24
   1  -1  -8  106.48    5.92
  -1  -1   8  102.16    5.73
   1  -1  -8  104.07    6.09
   1  -1  -8  113.67    6.23
  -1  -1   8  101.34    6.11
   1  -1  -8  111.14    5.90
  -1  -1   8  108.97    6.02
  -1   1   8  110.67    6.05
  -1   1   7   17.35    1.52
   1   1  -7   16.32    1.64
   1  -1  -7   17.83    1.29
   1  -1  -7   20.56    1.63
  -1  -1   7   18.42    1.68
   1   1  -7   15.03    1.43
  -1  -1   7   19.72    1.48
   1  -1  -7   15.72    1.59
   1   1  -6  284.19   15.42
   1  -1  -6  295.01   15.17
   1  -1  -6  304.68   15.42
  -1  -1   6  298.54   15.38
  -1   1   6  300.42   15.37
   1   1  -6  299.46   15.27
  -1  -1   6  273.59   15.47
   1   1  -5 1830.94   92.02
   1   1  -5 1881.74   91.98
  -1   1   5 1812.37   91.93
   1  -1  -5 1771.52   92.17
  -1   1   5 1741.95   92.13
   1  -1  -5 1815.10   91.96
  -1   1   4    1.17    0.54
   1  -1  -4    0.26    0.57
   1   1  -4    1.45    0.58
  -1  -1   4    0.20    0.67
   1  -1  -4    0.44    0.74
   1   1  -4    0.62    0.44
  -1   1   4    0.32    0.40
   1  -1  -3  312.81   16.71
  -1   1   3  333.74   16.64
   1   1  -3  323.72   16.69
  -1  -1   3  329.03   16.56
   1  -1  -3  327.56   16.77
   1   1  -3  317.56   16.66
  -1  -1   3  332.45   16.82
  -1  -1   3  316.56   16.88
  -1   1   3  333.77   16.72
   1   1  -2 1651.90   83.75
  -1   1   2 1663.13   83.92
   1  -1  -2 1664.31   83.87
   1   1  -2 1662.26   83.83
  -1   1   2 1642.30   83.96
   1  -1  -2 1638.39   83.78
   1  -1  -2 1709.17   83.87
  -1  -1   2 1638.72   84.05
   1   1  -1 4938.70  250.65
   1  -1  -1 4885.85  250.72
  -1   1   1 5047.90  250.75
   1   1  -1 5020.83  250.64
   1   1  -1 4926.94  250.69
  -1  -1   1 4926.99  250.81
  -1  -1   0  897.12   47.05
   1   1   0  948.79   47.00
   1   1   0  908.20   47.00
   1  -1   0  919.70   47.02
  -1   1   0  956.49   47.01
  -1  -1   0  926.11   47.04
   1  -1   1   70.13    3.45
   1  -1   1   57.56    3.34
  -1   1  -1   69.73    3.45
  -1  -1  -1   60.85    3.51
   1   1   1   59.92    3.36
  -1  -1  -1   61.40    3.33
   1   1   1   63.09    3.46
   1   1   2 2064.04  100.83
   1  -1   2 1977.40  100.83
  -1  -1  -2 2012.14  100.89
  -1   1  -2 2051.18  100.77
   1  -1   2 2001.96  100.65
   1   1   2 2000.30  100.75
  -1  -1  -2 1941.56  100.56
  -1   1  -3 1563.67   76.49
   1  -1   3 1416.37   76.62
  -1  -1  -3 1481.39   76.60
   1   1   3 1482.71   76.55
  -1  -1  -3 1537.41   76.54
   1   1   3 1536.91   76.47
   1   1   3 1503.58   76.38
  -1   1  -4 3934.60  231.14
   1   1   4 4711.07  230.89
   1  -1   4 4378.84  231.39
  -1  -1  -4 3979.27  231.31
   1   1   4 4523.14  231.21
  -1  -1  -4 5026.18  231.31
  -1   1  -4 4783.29  231.27
  -1  -1  -4 4681.12  231.21
  -1   1  -5  387.60   20.26
   1  -1   5  404.11   20.37
   1  -1   5  389.71   20.38
  -1   1  -5  392.35   20.17
   1   1   5  384.67   20.21
   1   1   5  393.90   19.87
  -1  -1  -5  379.96   20.17
   1   1   6  450.18   23.59
   1   1   6  429.89   23.64
  -1  -1  -6  491.58   23.59
  -1   1  -6  468.42   23.53
   1  -1   6  435.47   23.73
  -1   1  -6  460.52   23.66
   1  -1   6  449.20   23.70
   1  -1   7   64.43    3.84
  -1   1  -7   58.00    3.71
  -1   1  -7   58.45    3.55
   1   1   7   56.39    3.74
   1   1   7   61.11    3.72
   1  -1   7   58.43    3.73
   1   1   7   55.67    3.62
  -1  -1  -7   65.57    3.64
   1   1   8   55.88    3.55
   1  -1   8   56.73    3.60
   1  -1   8   60.04    3.69
   1   1   8   53.59    3.55
   1  -1   8   57.26    3.15
  -1   1  -8   57.32    3.64
  -1   1  -8   55.48    3.40
   1   1   8   49.79    3.45
   1  -1   8   46.74    3.56
  -1  -1  -8   58.42    3.47
   1  -1   9   13.07    1.04
   1  -1   9    9.72    1.47
   1  -1   9   13.41    1.26
  -1   1  -9   13.03    1.36
  -1  -1  -9   14.12    1.44
  -1  -1  -9   12.65    1.37
  -1   1  -9   14.55    1.39
  -1   1  -9   14.76    1.76
   1   1   9   12.47    1.45
   1   1   9   13.22    1.47
  -1   1  -9   15.70    1.63
  -1  -1  -9   16.57    1.47
   1   1   9   14.58    1.53
   1  -1   9   12.56    1.52
  -1   1 -10   20.21    1.76
   1  -1  10   20.74    1.68
  -1   1 -10   19.18    2.14
   1   1  10   18.82    1.81
   1   1  10   19.10    1.88
  -1  -1 -10   18.88    1.80
   1   1  10   22.89    1.92
   1   1  10   17.13    1.87
   1  -1  10   17.98    1.69
   1   1  10   19.88    1.68
   1  -1  10   17.97    1.36
  -1  -1 -10   23.36    1.90
  -1   1 -10   22.34    1.86
   1   1  10   17.82    1.74
  -1   1 -10   28.39    2.25
   1  -1  10   18.11    1.89
  -1  -1 -10   22.78    1.84
   1  -1  10   24.13    2.03
  -1   1 -10   18.32    1.68
  -1  -1 -10   19.07    1.68
  -1  -1 -10   23.53    1.86
   1  -1  11    0.22    0.89
  -1  -1 -11   -0.12    0.87
  -1  -1 -11   -0.11    0.83
   1  -1  11   -0.36    0.83
  -1  -1 -11   -0.23    0.83
  -1   1 -11   -0.21    0.75
   1   1  11   -0.29    0.64
   1   1  11    0.45    0.96
  -1   1 -11    0.12    0.83
  -1   1 -11    0.34    0.89
   1   1  11    0.32    0.84
   1   1  11    0.76    0.90
  -1   1 -11   -0.12    0.88
   1  -1  11   -0.17    0.62
   1   1  11    0.35    0.85
   1  -1  11    0.52    0.78
  -1  -1 -11    0.47    0.80
  -1  -1 -11    0.94    0.79
   1  -1  11    0.47    0.89
   1   1  11   -0.57    0.91
   1  -1  11    0.18    0.66
  -1  -1 -11    0.29    0.68
   1   1  12  304.79   16.98
   1   1  12  302.41   16.87
  -1  -1 -12  309.75   17.09
   1  -1  12  337.57   17.06
   1   1  12  319.06   17.06
  -1  -1 -12  322.18   17.04
  -1   1 -12  325.13   17.15
  -1   1 -12  315.26   17.03
   1   1  12  306.95   17.00
   1  -1  12  323.22   16.81
   1  -1  12  317.37   16.97
   1  -1  12  325.64   17.11
  -1  -1 -12  319.72   17.11
  -1  -1 -12  293.06   16.85
   1   1  12  290.58   16.97
   1  -1  12  345.38   17.15
  -1   1 -12  338.87   17.19
   1  -1  12  337.42   16.87
  -1  -1 -12  321.24   17.12
  -1  -1 -13  597.80   33.70
  -1  -1 -13  625.66   33.49
   1  -1  13  642.98   33.58
   1   1  13  614.96   33.57
   1   1  13  616.01   33.63
   1  -1  13  652.92   33.60
  -1  -1 -13  652.20   33.81
  -1  -1 -13  621.82   33.66
   1  -1  13  673.01   33.46
   1   1  13  649.72   33.68
  -1   1 -13  633.75   33.66
   1  -1  13  674.67   33.72
  -1  -1 -13  713.22   33.85
   1   1  13  627.16   33.60
   1   1  13  623.39   33.50
   1   1  13  610.41   33.52
  -1   1 -13  690.65   33.89
  -1   1 -13  713.00   33.90
   1  -1  13  651.82   33.41
   1  -1  13  666.36   33.71
  -1  -1 -14    1.51    1.18
   1  -1  14   -0.15    1.04
   1   1  14    1.13    1.17
  -1   1 -14   -0.35    1.13
   1   1  14   -0.25    0.98
   1  -1  14    0.64    0.92
   1  -1  14   -0.14    0.83
   1  -1  14   -0.14    1.09
   1   1  14    1.43    0.87
  -1  -1 -14    0.13    0.83
  -1   1 -14    0.15    0.98
  -1  -1 -14   -0.63    1.17
   1   1  14    0.90    0.91
   1   1  14    0.99    0.99
  -1   1 -14    1.79    1.18
  -1  -1 -14    2.92    1.27
   1  -1  14    0.75    0.77
  -1  -1 -14   -0.77    1.00
   1  -1  14    0.14    0.88
  -1  -1 -15  116.83    7.51
   1   1  15  116.52    7.18
  -1  -1 -15  119.70    7.44
  -1  -1 -15  121.31    7.19
  -1  -1 -15  128.00    7.57
  -1  -1 -15  119.94    7.49
   1   1  15  118.73    7.36
   1  -1  15  120.45    7.42
   1  -1  15  131.73    7.33
   1   1  15  126.67    7.22
  -1   1 -15  119.80    7.62
  -1   1 -15  127.81    7.56
   1   1  15  140.95    7.50
   1  -1  15  119.93    7.00
   1  -1  15  116.16    7.21
  -1   1 -15  119.04    7.38
   1  -1  15  123.05    7.33
  -1  -1 -15  118.75    7.50
   1  -1  15  113.54    7.13
   1  -1  15  117.43    7.29
   1  -1  16  197.03   11.76
   1   1  16  212.49   11.74
  -1   1 -16  202.67   12.21
  -1  -1 -16  193.03   12.04
   1   1  16  214.34   11.88
  -1  -1 -16  211.20   12.05
  -1   1 -16  200.36   11.86
   1  -1  16  206.51   11.66
   1  -1  16  215.56   11.90
  -1  -1 -16  217.57   12.17
  -1  -1 -16  223.93   12.19
   1   1  16  231.10   12.04
   1  -1  16  208.57   11.76
  -1   1 -16  202.33   12.02
  -1  -1 -16  221.18   11.77
  -1  -1 -16  206.59   12.02
   1   1  16  211.44   11.68
   1  -1  16  204.75   11.78
  -1  -1 -17   70.61    5.63
  -1  -1 -17   82.54    5.75
   1   1  17   89.51    5.58
   1  -1  17   85.41    5.62
  -1  -1 -17   89.48    5.90
  -1   1 -17   87.42    5.79
   1  -1  17   91.42    5.34
   1   1  17   85.11    5.63
   1  -1  17   84.37    5.52
  -1   1 -17   76.41    5.85
   1   1  17   91.34    5.39
  -1   1 -17   82.43    5.60
  -1  -1 -17   77.30    5.62
   1   1  17   91.10    5.51
  -1   1 -17   84.74    6.02
   1  -1  18   10.22    1.60
   1  -1  18   11.99    1.45
   1   1  18    9.87    1.57
   1   1  18    9.04    1.60
  -1  -1 -18   13.47    2.01
  -1  -1 -18    9.91    1.78
  -1   1 -18   12.00    1.74
   1   1  18    8.21    1.74
   1   1  18   10.48    1.40
   1  -1  18    9.70    1.57
  -1   1 -18    9.34    1.72
  -1  -1 -18    9.47    1.84
  -1   1 -18    8.05    1.88
  -1   1 -18   14.09    2.24
  -1  -1 -18   11.84    2.01
   1  -1  18   10.69    1.79
  -1  -1 -19    9.78    1.90
  -1   1 -19    9.40    2.00
   1   1  19   10.15    1.51
   1   1  19    7.11    1.22
  -1   1 -19    7.71    1.85
   1  -1  19   12.04    1.70
  -1   1 -19    8.10    1.98
   1  -1  19   10.05    1.52
  -1  -1 -19   13.61    2.14
  -1   1 -19    7.44    1.58
   1  -1  19   10.76    1.74
  -1  -1 -19    5.98    1.73
  -1  -1 -19    6.91    1.51
  -1  -1 -20   13.89    1.77
   1   1  20   13.81    1.68
   1  -1  20   11.71    1.56
   1  -1  20   12.83    1.87
   1  -1  20   19.34    1.88
  -1  -1 -20   13.05    2.16
  -1  -1 -20   15.21    2.13
  -1   1 -20   11.32    2.05
  -1   1 -20   12.96    2.19
   1  -1  20   12.23    1.72
  -1  -1 -20   14.45    2.11
  -1   1 -20   11.78    2.08
  -1   1 -21   15.96    2.09
  -1  -1 -21   13.27    2.02
  -1   1 -21   14.26    2.10
   1   1  21   15.35    1.63
  -1   1 -21   13.89    1.81
  -1  -1 -21   15.88    2.05
  -1  -1 -21   14.02    2.05
  -1  -1 -21   12.01    1.95
   1  -1  21   14.52    1.56
  -1   1 -21   17.22    2.19
   1  -1  21   16.85    1.93
   1  -1  22  192.14   10.37
  -1   1 -22  208.87   11.06
   1  -1  22  198.64   10.73
  -1   1 -22  191.68   10.96
  -1   1 -22  179.80   10.58
  -1  -1 -22  187.05   10.97
  -1   1 -22  187.83   10.94
  -1  -1 -22  183.47   10.89
   1   1  22  195.28   10.45
  -1  -1 -23   90.83    5.70
   1   1  23   98.14    5.33
   1  -1  23  100.28    5.62
  -1  -1 -23  102.03    5.78
  -1   1 -23   85.78    5.68
  -1   1 -23  101.39    5.82
  -1  -1 -24   12.67    1.33
  -1  -1 -24   15.15    1.48
  -1   1 -24   15.02    1.47
   1  -1  25   77.50    4.36
  -1   2  25   21.12    1.64
  -1  -2  25   16.61    1.57
   1  -2 -25   18.65    1.56
   1  -2 -25   25.57    1.96
  -1   2  25   22.99    1.59
  -1  -2  24   15.71    1.34
  -1   2  24   18.40    1.62
  -1   2  24   17.74    1.68
   1   2 -24   16.64    1.58
   1  -2 -24   15.87    1.70
   1   2 -24   16.62    1.55
  -1  -2  24   18.99    1.41
   1  -2 -23   54.51    4.00
  -1   2  23   62.54    3.85
  -1  -2  23   56.17    3.66
  -1   2  23   62.56    3.94
  -1  -2  23   57.90    3.58
   1   2 -23   57.26    3.90
   1   2 -23   52.57    3.76
   1   2 -22  140.90    8.63
   1  -2 -22  147.80    8.94
  -1  -2  22  145.99    8.35
   1   2 -22  151.57    8.63
  -1   2  22  154.30    8.61
  -1  -2  22  152.09    8.52
  -1   2  21  115.90    6.75
  -1  -2  21  106.39    6.39
  -1  -2  21  105.46    6.57
   1   2 -21  104.43    6.74
  -1  -2  21  111.00    6.47
  -1   2  21  109.12    6.62
   1  -2 -21  112.48    7.16
   1   2 -21  104.25    6.70
  -1   2  20    3.03    1.24
  -1   2  20    2.26    0.91
   1   2 -20    6.67    1.49
  -1  -2  20    4.83    1.16
  -1  -2  20    4.68    1.28
  -1   2  20    3.00    1.04
  -1  -2  20    4.22    1.12
   1   2 -20    3.74    1.41
   1   2 -20    4.60    1.22
   1   2 -19   45.84    3.70
  -1  -2  19   46.82    3.65
  -1  -2  19   47.24    3.53
  -1  -2  19   44.50    3.34
   1   2 -19   48.20    3.76
   1  -2 -19   45.99    4.15
  -1   2  19   45.40    3.48
  -1  -2  19   44.58    3.41
  -1   2  19   44.07    3.27
  -1   2  19   46.49    3.57
   1   2 -19   45.74    3.46
  -1   2  19   42.79    3.04
  -1   2  18  167.70   10.28
  -1  -2  18  169.82   10.27
  -1  -2  18  188.80   10.52
   1   2 -18  179.98   10.32
  -1   2  18  187.55   10.50
  -1  -2  18  182.32   10.41
   1   2 -18  183.71   10.54
  -1   2  18  180.80    9.93
   1   2 -18  183.16   10.58
  -1  -2  18  186.68   10.21
  -1   2  18  174.70   10.13
  -1   2  18  165.81   10.10
   1  -2 -18  189.84   11.01
   1   2 -18  189.19   10.46
  -1  -2  17   25.17    2.58
   1  -2 -17   22.10    2.99
  -1  -2  17   30.34    2.68
   1  -2 -17   26.80    3.05
   1   2 -17   28.20    2.51
   1   2 -17   27.11    2.71
  -1  -2  17   24.39    2.31
  -1   2  17   37.12    2.85
  -1   2  17   29.57    2.25
  -1  -2  17   22.77    2.26
  -1   2  17   30.27    2.47
   1  -2 -17   28.64    2.36
   1   2 -17   28.94    2.80
  -1   2  17   27.79    2.47
   1   2 -17   24.55    2.53
   1   2 -16  520.46   27.33
  -1  -2  16  533.94   26.90
  -1  -2  16  509.61   27.27
   1   2 -16  494.01   27.18
   1   2 -16  485.61   27.11
  -1  -2  16  516.89   27.27
  -1  -2  16  537.68   27.05
   1  -2 -16  541.99   27.71
  -1   2  16  517.22   27.09
  -1  -2  16  509.38   27.02
  -1   2  16  494.26   27.08
   1   2 -16  540.96   27.39
  -1   2  16  507.21   26.84
   1  -2 -16  483.16   27.60
  -1   2  16  527.14   27.30
  -1  -2  16  518.75   27.16
  -1  -2  15   93.40    5.62
  -1  -2  15   88.22    5.25
  -1  -2  15   89.93    5.56
  -1   2  15   89.96    5.37
   1  -2 -15   84.60    5.93
  -1  -2  15   91.18    5.60
  -1   2  15   86.11    5.24
   1  -2 -15   89.14    5.90
   1   2 -15   89.03    5.64
   1   2 -15   82.10    5.42
  -1  -2  15   92.40    5.44
   1   2 -15   87.56    5.50
  -1   2  15   90.13    5.49
   1   2 -15   91.63    5.64
  -1  -2  15   83.27    5.31
  -1   2  15   91.80    5.67
   1  -2 -15   75.06    5.50
   1  -2 -15   82.34    5.93
  -1  -2  14  110.69    6.81
   1   2 -14  105.42    6.58
   1   2 -14  115.21    6.89
  -1   2  14  121.25    6.72
   1  -2 -14  105.72    7.13
  -1   2  14  119.26    6.92
  -1  -2  14  117.98    6.86
  -1  -2  14  120.87    6.85
   1  -2 -14  117.87    7.12
   1   2 -14  114.03    6.84
  -1   2  14  111.24    6.74
   1   2 -14  114.09    6.75
  -1  -2  14  111.70    6.60
   1   2 -14  119.06    6.77
  -1  -2  14  115.50    6.51
   1  -2 -14  100.15    6.83
  -1   2  14  119.80    6.77
   1   2 -14  111.27    6.85
  -1  -2  14  105.32    6.63
  -1   2  14  115.61    6.55
   1  -2 -14  114.99    7.05
   1  -2 -13   43.07    3.43
  -1   2  13   45.33    3.18
  -1  -2  13   57.02    3.56
   1  -2 -13   54.80    3.68
  -1  -2  13   46.55    3.32
   1  -2 -13   43.41    3.72
   1   2 -13   47.41    3.39
   1   2 -13   49.65    3.46
  -1   2  13   46.94    3.30
  -1  -2  13   48.02    3.23
   1   2 -13   48.30    3.42
   1   2 -13   47.52    3.47
   1   2 -13   53.09    3.38
  -1  -2  13   49.49    3.44
  -1  -2  13   46.88    3.09
   1   2 -13   47.36    3.56
   1  -2 -13   52.83    3.75
   1   2 -13   48.19    3.38
  -1   2  13   52.07    3.53
  -1  -2  13   49.92    3.49
  -1   2  13   51.19    3.42
  -1  -2  13   45.99    3.12
  -1   2  13   48.34    3.38
   1  -2 -12  359.84   17.66
  -1   2  12  314.50   17.25
  -1  -2  12  326.66   17.09
  -1  -2  12  320.40   17.26
   1   2 -12  349.71   17.68
  -1   2  12  337.29   17.55
  -1  -2  12  317.58   17.15
  -1  -2  12  336.35   17.52
   1  -2 -12  310.38   17.63
   1   2 -12  335.87   17.46
   1  -2 -12  294.44   17.68
  -1  -2  12  341.12   17.46
   1   2 -12  326.10   17.49
   1   2 -12  329.72   17.47
  -1  -2  12  331.36   17.46
  -1  -2  12  350.59   17.64
  -1   2  12  328.73   17.44
  -1  -2  12  330.61   17.47
   1   2 -12  333.99   17.50
  -1   2  12  321.79   17.40
  -1   2  12  337.49   17.46
  -1  -2  12  312.32   17.20
  -1  -2  11    0.24    0.82
  -1   2  11    0.11    0.79
  -1   2  11    0.33    0.67
  -1   2  11    1.56    0.93
   1  -2 -11    0.27    1.12
  -1  -2  11    0.38    0.63
  -1   2  11    0.10    0.75
  -1  -2  11    1.21    0.62
  -1  -2  11    0.10    0.73
  -1  -2  11    1.00    0.81
  -1  -2  11    0.48    0.67
   1   2 -11    0.40    0.78
  -1  -2  11    0.31    0.68
  -1  -2  11    0.64    0.57
  -1   2  11    1.51    0.82
   1   2 -11    1.48    0.98
   1   2 -11    0.70    0.82
   1  -2 -11    0.88    0.94
   1   2 -11    0.66    0.92
  -1  -2  11    1.10    0.94
  -1  -2  11    1.83    0.86
   1   2 -11    1.43    1.06
  -1   2  11    0.38    0.75
   1  -2 -11    0.13    1.13
   1  -2 -10 1128.83   55.28
  -1  -2  10  992.17   55.00
  -1  -2  10 1133.36   55.44
   1   2 -10 1150.36   55.25
  -1   2  10 1097.03   55.21
   1   2 -10 1130.56   55.44
   1  -2 -10 1047.93   55.42
  -1   2  10 1056.26   55.05
   1   2 -10 1133.04   55.26
  -1   2  10 1084.53   55.26
  -1   2  10 1091.18   55.21
  -1  -2  10 1107.15   55.41
  -1   2  10 1083.85   55.19
  -1  -2  10 1056.76   55.22
  -1  -2  10 1124.87   55.26
  -1  -2  10 1018.87   55.22
   1  -2 -10 1076.27   55.43
  -1  -2  10 1013.73   54.87
   1   2 -10 1121.66   55.29
  -1  -2  10 1075.58   55.21
  -1  -2   9  593.52   29.93
  -1  -2   9  514.10   30.46
  -1   2   9  508.70   30.24
   1   2  -9  622.31   30.61
   1  -2  -9  620.45   30.42
   1  -2  -9  598.84   30.60
  -1  -2   9  574.74   30.36
  -1  -2   9  601.45   30.41
   1   2  -9  612.11   30.19
   1   2  -9  630.85   30.43
  -1   2   9  613.20   30.43
  -1   2   9  615.96   30.41
   1   2  -9  586.95   30.44
  -1  -2   9  616.14   30.44
   1  -2  -9  532.74   30.51
  -1  -2   9  634.64   30.64
  -1  -2   9  557.92   30.07
   1   2  -9  607.64   30.43
  -1  -2   8  500.04   25.56
   1   2  -8  506.83   26.18
   1   2  -8  492.75   26.13
  -1  -2   8  501.11   25.52
  -1   2   8  503.99   25.98
   1   2  -8  489.09   25.98
   1   2  -8  520.89   25.82
   1  -2  -8  520.85   26.18
  -1  -2   8  498.19   26.18
   1  -2  -7  418.35   21.39
  -1   2   7  417.93   21.25
  -1  -2   7  423.54   20.81
   1   2  -7  416.69   21.07
   1   2  -7  386.58   21.33
  -1  -2   7  413.45   21.45
  -1  -2   7  403.91   20.83
   1  -2  -7  433.70   21.27
  -1   2   7  410.67   21.11
   1   2  -7  377.44   21.33
   1   2  -7  369.94   21.18
  -1  -2   6   74.45    4.24
   1   2  -6   73.97    4.16
   1  -2  -6   77.47    4.07
  -1   2   6   62.58    4.05
  -1   2   6   70.86    4.10
   1   2  -6   75.77    4.05
  -1  -2   6   68.76    3.69
  -1  -2   6   56.55    4.23
   1  -2  -6   77.38    4.24
  -1   2   6   79.28    4.00
  -1   2   5  161.62    8.55
   1  -2  -5  166.27    8.61
   1   2  -5  165.35    8.54
   1  -2  -5  174.05    8.48
   1  -2  -5  131.68    8.56
  -1   2   5  152.29    8.49
  -1  -2   5  157.32    8.17
   1   2  -5  172.31    8.44
  -1   2   5  160.19    8.41
  -1  -2   5  165.44    8.64
  -1  -2   4  306.87   16.32
  -1   2   4  302.84   16.20
  -1   2   4  308.89   16.14
   1  -2  -4  320.60   16.28
   1   2  -4  304.58   16.13
  -1   2   4  305.89   16.23
   1  -2  -4  342.90   16.17
   1  -2  -3  143.37    7.11
   1  -2  -3  132.09    7.23
   1   2  -3  123.84    7.11
  -1   2   3  136.97    7.14
  -1  -2   3  136.95    7.28
  -1  -2   3  137.10    6.96
  -1  -2   2  649.06   33.94
  -1  -2   2  651.45   34.13
   1  -2  -2  689.47   34.08
  -1  -2   2  672.20   34.22
   1  -2  -2  664.55   34.10
   1   2  -2  683.61   33.91
   1   2  -1  675.57   34.02
   1  -2  -1  684.98   33.87
   1  -2  -1  681.12   33.82
  -1  -2   1  655.11   33.85
   1  -2  -1  655.75   33.71
  -1  -2   1  676.07   33.79
  -1  -2   1  627.83   34.00
   1   2  -1  659.41   33.81
   1  -2   0  362.54   18.14
  -1  -2   0  348.01   18.02
   1   2   0  347.67   18.07
   1  -2   0  338.14   18.32
   1   2   0  336.24   18.24
   1   2   0  359.44   18.03
   1  -2   0  356.37   17.93
  -1  -2   0  357.35   18.11
   1   2   1   35.40    2.13
   1   2   1   36.48    2.10
   1   2   1   37.21    2.36
   1  -2   1   34.37    2.46
  -1  -2  -1   33.97    2.37
  -1  -2  -1   37.59    2.22
  -1   2  -1   35.16    2.00
  -1  -2  -1   35.60    1.95
  -1  -2  -1   38.14    2.39
  -1  -2  -2 9480.67  475.56
  -1  -2  -2 9425.77  475.49
   1   2   2 9209.72  475.38
   1   2   2 9302.28  475.52
   1  -2   2 8944.68  475.63
   1   2   2 9373.66  475.36
  -1   2  -2 9999.00  475.43
   1   2   2 9142.85  475.37
  -1  -2  -2 9750.25  475.59
   1   2   2 9543.10  475.32
   1  -2   2 9270.08  475.71
  -1   2  -2 9363.86  475.28
   1  -2   3 2516.09  130.11
  -1   2  -3 2482.77  129.75
  -1  -2  -3 2641.83  129.89
   1   2   3 2509.02  129.67
   1   2   3 2587.22  129.88
   1   2   3 2553.10  129.63
   1   2   3 2559.25  129.74
  -1  -2  -3 2759.43  129.95
   1   2   3 2545.03  129.71
  -1   2  -3 2615.70  129.66
   1   2   3 2504.59  129.73
  -1  -2  -3 2542.01  129.87
  -1  -2  -4 4735.76  239.41
   1   2   4 4439.40  239.20
   1   2   4 4498.91  239.25
   1  -2   4 4578.13  239.62
   1   2   4 4845.28  239.18
   1   2   4 4754.31  239.27
   1   2   4 4670.26  239.20
  -1   2  -4 4433.57  239.22
  -1  -2  -4 4970.77  238.93
  -1  -2  -4 4670.18  239.24
  -1   2  -5  103.25    5.36
   1  -2   5   93.56    5.68
  -1   2  -5  114.44    5.37
  -1  -2  -5   82.12    5.21
   1   2   5  100.12    5.29
  -1  -2  -5   99.40    5.52
  -1  -2  -5   90.40    4.88
   1   2   5  104.37    5.29
  -1   2  -6   47.72    2.80
   1  -2   6   48.82    3.10
  -1  -2  -6   40.97    2.89
   1   2   6   37.59    2.67
   1   2   6   40.85    2.71
  -1   2  -6   47.12    2.83
  -1  -2  -6   40.63    2.68
   1  -2   6   40.84    3.00
  -1   2  -7   18.51    1.55
   1   2   7   12.83    1.52
  -1  -2  -7   18.33    1.46
   1   2   7   16.65    1.46
   1  -2   7   11.20    1.51
  -1  -2  -7   13.12    1.52
   1   2   7   16.27    1.45
  -1   2  -7   14.51    1.43
   1  -2   7   16.15    1.24
   1  -2   8   11.01    1.45
  -1  -2  -8    8.75    1.17
   1   2   8   12.12    1.41
   1  -2   8   10.31    1.40
  -1   2  -8   10.85    1.16
  -1  -2  -8   13.04    1.33
  -1   2  -8   12.64    1.27
  -1  -2  -8   12.41    1.50
  -1   2  -8   10.85    1.35
  -1  -2  -8   12.00    1.31
   1  -2   8   10.53    1.39
   1   2   8   11.22    1.31
  -1  -2  -8   13.63    1.34
  -1   2  -8   13.81    1.46
   1   2   8   11.03    1.43
   1   2   8    9.82    1.26
   1  -2   9  853.03   41.20
  -1   2  -9  760.11   41.13
  -1   2  -9  809.82   41.02
   1  -2   9  822.09   41.18
   1   2   9  781.68   40.92
  -1  -2  -9  756.56   40.92
  -1  -2  -9  770.27   40.98
  -1  -2  -9  759.38   41.21
  -1  -2  -9  802.76   40.93
   1  -2   9  794.38   40.86
  -1   2  -9  787.12   40.87
  -1   2  -9  794.17   40.95
  -1   2  -9  802.31   41.01
   1   2   9  840.90   41.10
   1  -2   9  757.68   41.06
   1   2   9  797.84   41.01
  -1  -2  -9  823.82   40.95
  -1  -2  -9  796.42   40.96
   1   2   9  822.33   40.99
   1  -2  10   44.17    3.13
   1   2  10   42.01    2.95
  -1  -2 -10   37.36    2.79
  -1  -2 -10   43.98    3.27
   1  -2  10   42.73    2.86
  -1   2 -10   38.78    3.13
  -1  -2 -10   43.48    2.95
   1   2  10   42.07    3.03
   1   2  10   43.66    2.80
  -1  -2 -10   42.96    2.98
  -1   2 -10   38.71    2.96
   1  -2  10   44.18    2.89
   1  -2  10   41.89    3.11
  -1   2 -10   45.79    3.03
  -1   2 -10   46.54    3.08
   1  -2  10   41.19    2.66
  -1  -2 -10   42.13    2.92
  -1  -2 -10   42.01    3.00
   1   2  10   48.57    3.11
  -1  -2 -10   39.08    2.93
  -1  -2 -10   36.84    2.88
   1   2  10   41.89    2.94
   1  -2  11  117.62    6.67
   1  -2  11  112.94    6.26
  -1  -2 -11  121.35    6.75
  -1  -2 -11   98.59    6.40
  -1  -2 -11  108.65    6.63
  -1   2 -11  112.44    6.73
  -1  -2 -11  113.53    6.73
   1  -2  11  114.50    6.74
  -1   2 -11  106.53    6.48
  -1  -2 -11  122.13    6.68
  -1   2 -11  112.62    6.71
   1   2  11  113.73    6.48
  -1   2 -11  123.10    6.81
  -1  -2 -11  115.93    6.66
   1  -2  11  107.73    6.54
  -1   2 -11  112.40    6.98
   1  -2  11  115.66    6.54
   1   2  11  114.15    6.66
  -1  -2 -11  111.81    6.62
   1   2  11  115.74    6.67
   1  -2  11  123.62    6.85
   1   2  12   31.89    2.42
   1  -2  12   33.40    2.57
  -1  -2 -12   32.68    2.73
  -1  -2 -12   33.98    2.71
   1   2  12   30.53    2.59
   1  -2  12   32.67    2.51
   1   2  12   34.33    2.66
   1  -2  12   36.36    2.70
  -1   2 -12   31.56    2.63
  -1   2 -12   33.13    2.74
   1   2  12   26.39    2.54
  -1  -2 -12   28.74    2.35
  -1  -2 -12   33.76    2.61
  -1  -2 -12   32.88    2.59
   1  -2  12   30.57    2.42
   1  -2  12   32.82    2.65
  -1  -2 -12   28.47    2.48
  -1   2 -12   30.07    2.41
  -1  -2 -13  105.62    6.64
  -1   2 -13  115.56    6.82
   1   2  13  114.67    6.92
   1  -2  13  116.03    6.77
   1  -2  13  115.64    6.90
   1  -2  13  109.38    6.94
  -1  -2 -13  118.47    6.95
   1   2  13  118.87    7.00
  -1  -2 -13  129.09    7.00
   1   2  13  119.66    6.88
   1  -2  13  120.91    6.99
   1   2  13  120.11    6.79
  -1  -2 -13  115.57    7.09
   1  -2  13  116.95    6.82
  -1  -2 -13  111.68    7.03
  -1  -2 -13   99.50    6.79
   1  -2  13  121.91    6.89
  -1   2 -13  113.37    7.07
  -1  -2 -14   30.49    2.57
  -1   2 -14   26.87    2.66
   1  -2  14   28.61    2.48
   1  -2  14   28.92    2.42
   1   2  14   26.70    2.18
   1  -2  14   32.56    2.42
  -1   2 -14   22.86    2.32
   1   2  14   30.54    2.52
  -1  -2 -14   28.73    2.57
  -1  -2 -14   22.89    2.68
   1  -2  14   31.38    2.51
   1  -2  14   28.63    2.59
  -1   2 -14   24.03    2.64
  -1  -2 -14   27.85    2.76
   1   2  14   27.49    2.53
   1   2  14   30.23    2.63
   1  -2  14   28.95    2.40
  -1  -2 -14   28.41    2.49
   1  -2  15   50.50    3.44
  -1  -2 -15   49.69    3.63
   1  -2  15   44.94    3.49
  -1  -2 -15   40.67    3.70
   1  -2  15   51.11    3.66
   1  -2  15   48.78    3.42
  -1   2 -15   42.80    3.45
   1   2  15   43.70    3.15
  -1   2 -15   42.52    3.81
   1   2  15   51.43    3.53
   1  -2  15   47.28    3.48
  -1  -2 -15   48.11    3.66
   1  -2  15   48.50    3.63
   1  -2  15   52.07    3.46
  -1  -2 -15   48.02    3.85
  -1   2 -15   54.77    3.99
   1   2  15   46.16    3.64
   1   2  15   44.65    3.57
  -1  -2 -15   45.03    3.62
  -1  -2 -15   55.47    4.02
   1   2  16  170.89    9.66
  -1  -2 -16  169.18    9.88
   1  -2  16  158.37    9.75
   1   2  16  175.64    9.90
   1   2  16  184.74    9.92
   1  -2  16  161.65    9.74
  -1  -2 -16  186.16   10.01
  -1   2 -16  156.86   10.01
  -1   2 -16  164.52   10.13
   1  -2  16  176.25    9.77
  -1   2 -16  167.36    9.69
  -1  -2 -16  152.15    9.76
  -1  -2 -16  169.44   10.12
   1   2  16  172.81    9.63
   1  -2  16  177.07    9.58
   1  -2  16  154.92    9.48
  -1   2 -17   17.30    2.47
  -1  -2 -17   21.03    2.33
   1   2  17   21.00    2.13
   1  -2  17   22.07    2.29
  -1  -2 -17   17.69    2.37
   1  -2  17   17.96    2.02
   1  -2  17   21.20    1.89
   1   2  17   19.54    1.98
  -1  -2 -17   17.37    2.20
   1  -2  17   14.05    2.01
  -1   2 -17   16.62    1.98
   1   2  17   16.27    2.16
  -1   2 -17   20.46    2.43
  -1  -2 -17   17.27    2.20
   1  -2  17   18.47    1.84
   1  -2  18   34.38    2.97
  -1   2 -18   32.56    3.42
  -1  -2 -18   36.58    3.26
  -1   2 -18   34.01    2.90
  -1   2 -18   33.56    3.17
  -1  -2 -18   36.55    3.33
   1  -2  18   41.09    3.21
   1  -2  18   35.41    2.79
   1   2  18   43.85    3.14
   1  -2  18   35.10    3.10
   1   2  18   42.08    3.31
  -1  -2 -18   41.00    3.32
  -1  -2 -18   42.72    3.36
   1   2  18   37.10    2.90
   1  -2  19   51.86    3.98
  -1   2 -19   53.17    4.07
  -1  -2 -19   47.02    3.97
  -1   2 -19   52.07    4.26
  -1  -2 -19   52.40    4.22
   1  -2  19   53.88    3.95
   1   2  19   54.69    3.84
  -1   2 -19   52.66    4.28
  -1  -2 -19   52.24    4.06
   1  -2  19   56.81    3.84
   1   2  19   54.87    3.96
   1  -2  20  426.27   21.98
  -1   2 -20  391.42   22.44
  -1   2 -20  405.93   22.11
   1  -2  20  415.23   22.16
  -1   2 -20  375.86   22.39
   1  -2  20  415.03   22.12
  -1   2 -20  422.81   22.55
   1   2  20  421.47   21.96
  -1  -2 -20  427.79   22.42
  -1  -2 -20  422.04   22.68
   1   2  20  445.07   22.23
  -1  -2 -20  388.31   22.19
  -1  -2 -21   55.60    3.96
  -1   2 -21   51.17    3.95
  -1  -2 -21   50.99    4.10
  -1  -2 -21   46.49    3.61
   1  -2  21   52.75    3.72
   1   2  21   52.61    3.53
  -1   2 -21   46.02    3.86
   1  -2  21   56.67    3.56
   1  -2  21   52.05    3.65
  -1   2 -21   53.18    4.01
   1   2  21   56.57    3.75
   1  -2  21   45.93    3.30
   1   2  21   51.15    3.33
   1   2  22   21.74    1.65
  -1  -2 -22   24.82    2.42
   1  -2  22   22.59    2.04
   1   2  22   21.80    1.83
  -1  -2 -22   21.39    2.12
  -1   2 -22   22.13    2.27
   1   2  22   19.92    2.01
  -1  -2 -22   17.84    1.92
  -1   2 -22   22.90    2.25
  -1   2 -22   20.99    2.16
   1  -2  22   19.11    1.63
  -1   2 -23   21.98    2.03
   1   2  23   25.48    1.78
   1  -2  23   24.87    1.97
   1   2  23   23.17    1.95
  -1  -2 -23   19.59    1.85
  -1   2 -23   21.34    2.03
  -1   2 -23   22.53    2.07
  -1  -2 -23   21.58    2.16
   1   2  24  119.73    5.40
  -1   2 -24  118.50    5.55
  -1  -2 -24  106.47    5.51
   1  -2  24  119.16    5.39
  -1  -3  25    2.79    0.60
  -1   3  25    5.11    0.69
  -1   3  25    5.28    0.71
   1  -3 -25    5.56    1.02
  -1   3  24   15.17    1.39
  -1  -3  24   13.73    1.18
   1  -3 -24   14.49    1.77
   1  -3 -24   12.46    1.47
   1   3 -24   14.62    1.37
  -1   3  24   11.04    1.29
  -1  -3  24   11.06    1.15
  -1   3  23    0.44    0.84
   1   3 -23   -0.29    0.75
  -1   3  23    0.65    0.86
   1  -3 -23   -0.15    1.08
  -1  -3  23    0.19    0.72
   1   3 -23   -0.30    0.79
   1   3 -23    0.12    0.81
  -1   3  22    2.49    1.05
  -1   3  22    3.58    1.07
  -1  -3  22    3.19    0.83
   1  -3 -22    3.18    1.16
   1   3 -22    3.35    1.08
   1   3 -22    3.77    1.11
   1  -3 -22    2.24    1.52
  -1  -3  22    3.43    1.04
   1  -3 -21  215.07   12.52
   1  -3 -21  202.64   12.38
  -1  -3  21  215.76   11.77
   1  -3 -21  192.77   12.08
  -1  -3  21  213.11   11.62
  -1   3  21  230.85   12.03
   1   3 -21  212.76   11.93
  -1   3  21  211.77   12.00
  -1  -3  21  223.94   11.98
   1   3 -21  212.63   11.97
  -1  -3  20   12.60    1.70
   1   3 -20   12.79    1.78
  -1   3  20   11.97    1.78
   1   3 -20   19.08    2.09
   1  -3 -20   12.87    2.35
  -1   3  20   14.51    1.47
  -1  -3  20   14.05    1.56
  -1  -3  20   11.48    1.72
   1  -3 -20   13.41    2.32
  -1   3  20   11.94    1.68
  -1   3  19  216.46   12.16
   1   3 -19  209.49   12.57
   1  -3 -19  229.78   13.35
   1   3 -19  224.61   12.73
  -1  -3  19  205.63   12.28
  -1  -3  19  218.54   12.57
  -1   3  19  242.24   12.80
  -1   3  19  230.84   12.68
  -1  -3  19  244.94   12.82
  -1  -3  19  239.89   12.75
   1  -3 -19  226.38   13.17
  -1   3  18   15.48    2.01
   1   3 -18   10.67    1.86
  -1  -3  18   12.07    1.90
  -1  -3  18   13.97    1.67
   1  -3 -18   17.90    2.66
   1  -3 -18   15.64    2.45
  -1   3  18   13.53    1.63
   1   3 -18   14.19    1.93
  -1  -3  18   13.17    1.85
  -1   3  18   15.85    1.59
  -1   3  18   12.45    1.72
   1   3 -18   11.45    1.76
  -1   3  17    1.32    0.93
  -1  -3  17    2.26    0.92
  -1   3  17    1.54    0.95
   1   3 -17    1.64    0.99
  -1  -3  17    3.20    1.05
   1   3 -17    0.99    1.12
   1   3 -17    2.08    1.29
   1   3 -17    2.77    1.43
  -1  -3  17    2.94    1.01
  -1   3  17    2.59    1.11
  -1   3  17   -0.53    1.39
  -1  -3  17    0.95    0.95
  -1  -3  17    1.19    1.19
  -1  -3  17    2.03    1.25
   1  -3 -17    0.44    1.49
   1  -3 -17    1.19    1.98
  -1   3  16 1046.05   55.23
  -1  -3  16 1054.74   55.21
  -1  -3  16 1134.10   54.83
  -1   3  16  956.09   54.76
   1   3 -16 1038.68   55.19
  -1   3  16 1084.44   55.07
  -1  -3  16 1074.18   54.92
   1  -3 -16 1121.35   55.85
   1   3 -16 1006.58   54.96
   1   3 -16 1085.02   55.19
   1   3 -16 1095.95   55.28
  -1   3  16 1074.04   55.34
  -1  -3  16 1098.74   55.24
  -1  -3  16 1038.48   55.03
   1  -3 -16 1135.93   55.69
  -1  -3  16 1108.74   55.30
  -1   3  16 1090.35   54.91
   1  -3 -15   30.08    3.01
  -1  -3  15   31.82    2.71
   1   3 -15   27.00    2.66
   1   3 -15   29.18    2.69
   1   3 -15   31.66    2.74
  -1   3  15   31.93    2.84
   1  -3 -15   33.53    3.08
  -1  -3  15   35.53    2.52
  -1  -3  15   34.04    2.82
  -1   3  15   30.21    2.58
  -1  -3  15   31.57    2.61
  -1  -3  15   36.97    2.49
  -1   3  15   33.03    2.58
  -1   3  15   29.95    2.89
  -1  -3  15   30.02    2.70
   1  -3 -15   31.28    3.20
  -1   3  14  512.09   26.65
  -1   3  14  498.30   26.49
  -1  -3  14  506.35   26.38
   1   3 -14  496.69   26.49
   1   3 -14  525.88   26.68
   1   3 -14  517.79   26.70
  -1  -3  14  488.68   26.68
  -1   3  14  508.96   26.84
  -1   3  14  483.61   26.82
  -1  -3  14  502.39   26.67
   1  -3 -14  454.27   26.86
  -1  -3  14  516.07   26.85
   1  -3 -14  557.88   27.02
   1   3 -14  519.15   26.73
  -1  -3  14  529.14   26.83
  -1  -3  14  488.84   26.65
  -1   3  14  504.37   26.43
  -1  -3  14  511.76   26.44
   1   3 -14  518.91   26.73
  -1  -3  13   15.40    1.72
   1   3 -13   16.00    1.96
  -1  -3  13   14.95    1.50
   1   3 -13   16.37    1.72
  -1  -3  13   16.15    1.87
   1  -3 -13   14.57    2.01
  -1   3  13   14.14    1.80
   1  -3 -13   14.43    1.81
   1   3 -13   17.38    1.85
  -1  -3  13   13.00    1.59
  -1   3  13   16.59    1.70
  -1   3  13   15.65    1.86
   1   3 -13   14.14    1.78
  -1   3  13   16.83    1.75
  -1  -3  13   14.43    1.76
   1  -3 -13   15.28    2.27
  -1   3  13   17.88    1.72
  -1  -3  13   15.75    1.51
  -1   3  13   15.78    1.55
   1   3 -13   18.99    1.87
  -1  -3  13   14.80    1.75
  -1  -3  12   89.87    5.79
   1  -3 -12   94.00    5.85
  -1  -3  12   87.96    5.33
  -1  -3  12   96.43    5.67
  -1   3  12   88.12    5.50
  -1  -3  12   82.97    5.28
  -1   3  12   92.39    5.52
   1   3 -12   92.62    5.58
  -1   3  12   92.08    5.70
  -1   3  12   89.82    5.41
  -1   3  12   96.40    5.52
   1   3 -12  101.55    5.79
  -1   3  12   98.32    5.77
   1   3 -12   89.90    5.59
   1  -3 -12   97.07    5.71
  -1  -3  12  100.75    5.88
  -1  -3  12   93.16    5.60
   1   3 -12   95.46    5.56
   1   3 -12   95.52    5.62
   1  -3 -12   89.65    6.01
  -1  -3  12   90.19    5.54
  -1  -3  11   92.04    5.98
  -1  -3  11   96.43    5.78
  -1   3  11   99.48    5.71
   1   3 -11  107.03    5.66
   1   3 -11  104.21    5.98
   1  -3 -11   90.63    6.14
  -1   3  11  101.51    5.71
   1   3 -11   96.25    5.82
   1  -3 -11  101.26    5.87
  -1   3  11  101.77    5.93
  -1   3  11   98.79    5.75
   1   3 -11   93.65    5.81
   1   3 -11  101.91    5.83
   1  -3 -11  110.39    6.06
  -1  -3  11  100.33    6.04
   1   3 -11   93.91    5.81
  -1  -3  11   89.39    5.57
  -1  -3  11  101.07    5.87
  -1   3  11   93.23    5.85
  -1   3  11   97.34    5.75
   1  -3 -11   91.50    5.95
  -1   3  10   32.28    2.11
  -1   3  10   30.63    2.21
   1  -3 -10   26.38    2.33
  -1  -3  10   29.69    2.14
   1  -3 -10   28.77    2.54
   1  -3 -10   33.10    2.54
  -1   3  10   29.53    2.25
  -1   3  10   28.17    2.22
   1   3 -10   29.66    2.32
  -1   3  10   30.56    2.38
   1  -3 -10   33.97    2.37
  -1   3  10   30.83    2.19
   1   3 -10   32.16    2.38
  -1   3  10   30.14    2.41
   1   3 -10   31.72    2.41
  -1  -3  10   35.92    2.44
   1   3 -10   30.70    2.48
  -1  -3  10   29.40    2.30
  -1   3  10   32.71    2.26
   1   3 -10   30.47    2.15
  -1  -3  10   27.12    2.31
  -1  -3  10   28.06    2.23
  -1  -3  10   27.68    2.49
  -1  -3   9   76.75    4.69
  -1   3   9   80.73    4.81
  -1   3   9   81.45    4.89
   1  -3  -9   79.89    5.06
   1   3  -9   81.15    4.88
  -1  -3   9   83.67    4.37
  -1   3   9   86.49    4.80
   1  -3  -9   83.02    4.82
   1   3  -9   80.81    4.88
  -1   3   9   82.16    4.76
  -1  -3   9   80.56    4.90
   1   3  -9   92.54    5.07
  -1  -3   9   79.84    4.85
   1   3  -9   76.15    5.02
  -1  -3   9   76.86    5.08
  -1  -3   9   84.03    4.83
   1  -3  -9   76.84    4.87
  -1   3   9   86.07    4.86
  -1  -3   9   87.74    4.96
   1   3  -9   80.82    4.70
  -1   3   8    2.02    0.81
   1   3  -8    1.88    1.02
   1  -3  -8    1.99    0.89
  -1  -3   8    0.33    0.96
   1   3  -8    2.39    0.72
  -1  -3   8    1.33    0.90
  -1   3   8    1.18    0.73
  -1  -3   8    1.07    0.75
   1  -3  -8    1.72    0.76
  -1  -3   8    1.16    0.78
  -1  -3   8    1.69    0.73
   1   3  -8    1.43    0.97
  -1  -3   8    1.37    0.37
   1   3  -8    1.23    0.73
  -1   3   7  155.31    7.94
   1   3  -7  139.40    8.05
   1  -3  -7  144.72    8.10
  -1  -3   7  149.56    7.64
   1   3  -7  134.60    8.06
  -1  -3   7  149.14    8.16
   1   3  -7  145.68    7.85
   1   3  -6   12.51    1.18
   1  -3  -6   12.67    1.38
  -1   3   6   10.52    1.11
   1  -3  -6   13.28    1.34
   1   3  -6   12.99    1.30
  -1  -3   6   12.06    0.87
  -1  -3   6   11.92    1.37
  -1  -3   5    1.59    0.82
   1  -3  -5    0.96    0.78
   1   3  -5    0.15    0.56
   1   3  -5    0.05    0.64
  -1   3   5    1.13    0.64
   1   3  -5    0.23    0.65
   1   3  -5    0.31    0.59
  -1  -3   5    0.25    0.25
   1  -3  -5    0.15    0.73
   1  -3  -4    1.32    0.78
  -1  -3   4    0.88    0.69
   1   3  -4    2.31    0.57
  -1  -3   4    1.20    0.76
   1  -3  -4    2.04    0.69
   1   3  -4    1.45    0.61
  -1   3   4    0.86    0.59
  -1  -3   3   26.25    1.87
  -1  -3   3   27.15    1.83
   1   3  -3   25.74    1.70
  -1   3   3   22.72    1.70
   1   3  -3   27.41    1.64
   1  -3  -3   25.42    1.75
  -1  -3   3   28.80    1.88
   1  -3  -3   28.24    1.87
   1   3  -2   13.14    1.15
  -1  -3   2   12.94    1.16
  -1  -3   2   15.00    1.28
   1  -3  -2   15.64    1.24
  -1   3   2   15.06    1.12
   1   3  -2   15.73    1.19
  -1  -3   2   13.48    1.36
   1  -3  -2   15.03    1.18
  -1   3   2   14.45    1.25
  -1  -3   2   14.56    1.04
   1   3  -2   15.46    1.00
   1   3  -2   17.07    1.16
   1  -3  -1  219.82   11.19
  -1   3   1  207.57   11.03
  -1  -3   1  202.35   11.03
   1  -3  -1  212.92   11.04
   1   3  -1  216.01   10.93
  -1  -3   1  209.77   11.26
   1   3  -1  209.64   10.99
   1   3  -1  215.93   11.20
  -1  -3   1  210.66   11.00
  -1  -3   0 1607.30   81.15
  -1  -3   0 1470.58   80.82
   1   3   0 1471.81   80.84
   1   3   0 1718.85   80.65
  -1  -3   0 1597.43   80.90
   1  -3   0 1583.53   80.84
   1   3   0 1567.34   81.01
   1   3   0 1554.78   80.87
   1  -3   0 1597.87   81.00
  -1   3   0 1570.45   80.94
   1  -3   1 1430.36   68.59
  -1  -3  -1 1148.96   68.70
  -1   3  -1 1361.02   68.57
   1   3   1 1365.55   68.28
  -1  -3  -1 1411.21   68.57
  -1  -3  -1 1293.62   68.34
   1  -3   1 1347.91   68.90
   1   3   1 1424.00   68.65
   1  -3   2 2541.70  120.07
   1   3   2 2468.64  119.69
  -1   3  -2 2328.04  119.60
  -1   3  -2 2279.61  119.26
  -1  -3  -2 2502.96  119.75
  -1  -3  -2 2299.80  119.27
   1   3   2 2540.21  119.53
   1   3   3 4047.23  204.74
   1   3   3 4053.12  204.94
   1  -3   3 3818.13  204.97
   1  -3   3 3962.19  205.34
  -1  -3  -3 4311.44  205.12
  -1   3  -3 3882.89  204.56
  -1  -3  -3 4244.01  204.98
  -1   3  -3 4282.53  204.87
   1   3   3 4067.20  204.76
  -1  -3  -4  444.57   23.12
   1  -3   4  446.04   23.60
   1   3   4  453.07   22.92
   1   3   4  445.64   22.90
   1  -3   4  406.70   23.10
  -1   3  -4  457.56   22.80
  -1   3  -5   33.75    2.05
  -1  -3  -5   31.94    2.33
   1   3   5   31.94    2.11
   1   3   5   31.09    2.09
   1  -3   5   25.42    2.22
   1  -3   5   30.12    2.75
   1  -3   6 1202.85   58.37
   1   3   6 1152.54   57.76
   1  -3   6 1177.98   57.85
  -1  -3  -6 1087.87   57.97
   1   3   6 1122.66   57.70
   1  -3   6 1071.46   58.09
  -1   3  -6 1144.37   57.76
  -1   3  -6 1102.28   57.86
   1   3   7  369.13   18.05
  -1   3  -7  340.62   18.00
  -1   3  -7  363.36   18.10
  -1   3  -7  333.39   18.09
  -1  -3  -7  353.30   18.30
   1  -3   7  368.00   18.02
  -1  -3  -7  347.04   18.14
  -1  -3  -7  339.55   18.01
   1   3   7  351.39   17.95
   1  -3   7  320.49   18.14
  -1   3  -7  361.27   18.03
   1   3   7  304.56   17.96
   1  -3   7  309.38   18.25
   1   3   8 2217.82  107.46
  -1   3  -8 2109.32  107.44
  -1  -3  -8 2096.97  107.52
  -1   3  -8 2076.60  107.51
  -1   3  -8 2142.02  107.55
  -1  -3  -8 1962.36  107.43
   1   3   8 2161.66  107.45
   1   3   8 2154.24  107.36
  -1  -3  -8 2087.77  107.40
  -1   3  -8 2191.66  107.54
  -1   3  -8 2005.50  107.39
   1  -3   8 2148.22  107.46
  -1  -3  -8 2222.63  107.45
   1  -3   8 2025.31  107.57
  -1  -3  -8 2108.94  107.69
   1  -3   8 2072.49  107.29
  -1   3  -8 2066.78  107.33
   1   3   8 2184.60  107.32
  -1  -3  -9  523.25   26.36
   1  -3   9  475.65   26.30
  -1   3  -9  502.64   26.53
  -1  -3  -9  540.01   26.56
  -1  -3  -9  472.15   26.33
  -1   3  -9  555.79   26.50
  -1   3  -9  493.92   26.28
  -1   3  -9  509.65   26.38
   1   3   9  520.45   26.24
   1   3   9  554.45   26.45
   1   3   9  489.84   26.30
   1   3   9  518.56   26.40
  -1   3  -9  502.90   26.50
   1  -3   9  466.52   26.51
   1  -3   9  524.90   26.23
  -1  -3  -9  520.14   26.35
  -1   3  -9  477.96   26.42
  -1  -3  -9  469.06   26.24
  -1  -3  -9  507.91   26.48
  -1  -3  -9  491.10   26.63
  -1  -3  -9  522.07   26.34
   1  -3   9  502.11   26.35
   1  -3   9  498.05   26.51
  -1  -3 -10   98.70    6.30
  -1   3 -10  113.82    6.61
  -1   3 -10  116.78    6.52
   1  -3  10  118.15    6.43
   1   3  10   89.53    6.28
  -1   3 -10  112.53    6.33
  -1  -3 -10  105.43    6.25
  -1  -3 -10  111.76    6.50
   1   3  10  110.81    6.35
   1   3  10  110.82    6.39
  -1  -3 -10   95.98    6.34
   1  -3  10  104.73    6.52
   1  -3  10  111.52    6.58
  -1  -3 -10  112.81    6.30
   1  -3  10  106.14    6.29
  -1  -3 -10  109.33    6.31
  -1   3 -10  110.73    6.50
  -1  -3 -10  112.94    6.35
   1   3  10  109.29    6.21
  -1  -3 -10  106.35    6.64
  -1   3 -10  105.63    6.45
  -1   3 -10  106.91    6.38
  -1  -3 -11  105.26    6.28
   1   3  11  109.75    6.40
  -1   3 -11  107.65    6.45
  -1   3 -11  108.48    6.42
  -1  -3 -11  105.49    6.48
   1  -3  11  112.82    6.36
   1   3  11   94.26    6.08
  -1   3 -11  108.93    6.47
   1   3  11  110.44    6.36
  -1   3 -11  104.05    6.56
   1  -3  11  114.80    6.57
  -1  -3 -11  105.44    6.20
  -1   3 -11  115.99    6.57
  -1  -3 -11  108.19    6.37
   1  -3  11  103.46    6.24
  -1  -3 -11   97.65    6.20
  -1  -3 -11  100.33    6.28
   1  -3  11  103.30    6.07
   1  -3  11  104.75    6.43
  -1   3 -12   13.07    1.81
  -1  -3 -12   12.46    1.59
   1  -3  12   11.17    1.51
   1   3  12   13.69    1.67
   1  -3  12   11.10    1.59
   1   3  12   15.78    1.75
  -1   3 -12   13.11    1.78
   1   3  12   14.19    1.76
   1  -3  12   11.52    1.53
  -1  -3 -12   16.11    1.94
   1  -3  12   11.53    1.64
   1  -3  12   14.30    1.78
  -1  -3 -12   13.80    1.64
  -1  -3 -12   17.35    1.70
  -1   3 -12   14.03    1.80
   1   3  12   13.63    1.48
  -1  -3 -12   11.72    1.54
  -1  -3 -13    0.14    0.90
   1  -3  13    0.81    0.87
   1  -3  13    0.75    1.01
  -1   3 -13    1.81    1.20
  -1   3 -13    0.15    1.08
  -1  -3 -13    0.14    0.93
  -1   3 -13    1.75    1.24
   1   3  13    1.63    1.12
  -1  -3 -13    0.72    1.34
   1   3  13   -0.14    1.08
   1  -3  13   -0.16    0.98
   1  -3  13   -0.73    0.95
   1  -3  13    2.53    1.23
   1   3  13    0.52    0.83
  -1  -3 -13   -0.54    0.87
  -1   3 -13    0.67    1.25
   1   3  13    1.10    1.18
  -1  -3 -14   79.22    5.24
   1  -3  14   84.40    5.23
   1  -3  14   86.08    5.43
  -1   3 -14   76.46    5.38
  -1  -3 -14   69.68    5.17
  -1  -3 -14   89.87    5.75
   1  -3  14   86.76    5.37
  -1  -3 -14   95.07    6.03
   1   3  14   75.62    4.90
   1   3  14   81.04    5.26
   1  -3  14   90.09    5.40
   1   3  14   79.76    5.37
   1  -3  14   80.39    5.34
  -1   3 -14   85.50    5.66
   1  -3  14   85.26    5.29
  -1  -3 -14   80.69    5.26
   1   3  14   78.79    5.25
   1  -3  15   66.11    4.32
   1   3  15   64.35    4.47
   1   3  15   65.91    4.40
  -1  -3 -15   54.60    4.31
  -1  -3 -15   69.55    4.96
   1  -3  15   68.93    4.55
   1   3  15   65.98    4.57
   1  -3  15   63.99    4.37
  -1  -3 -15   66.36    5.05
   1  -3  15   66.11    4.59
   1  -3  15   67.38    4.48
  -1   3 -15   67.83    4.85
  -1  -3 -15   69.69    4.52
  -1  -3 -15   58.30    4.41
  -1  -3 -16   18.83    2.19
   1  -3  16   24.10    2.45
   1   3  16   26.37    2.43
   1  -3  16   21.29    2.05
  -1  -3 -16   23.34    2.82
   1  -3  16   20.50    2.30
   1   3  16   21.16    2.37
  -1  -3 -16   26.71    2.87
  -1  -3 -16   20.67    2.25
   1   3  16   27.94    2.32
  -1   3 -16   28.16    2.81
   1  -3  16   28.75    2.45
   1  -3  16   27.24    2.36
   1  -3  16   22.59    2.31
  -1  -3 -17  229.56   12.16
   1   3  17  222.53   12.06
   1  -3  17  214.86   12.10
   1  -3  17  205.24   11.96
  -1  -3 -17  207.90   12.52
  -1   3 -17  216.42   12.43
   1  -3  17  223.40   12.24
  -1   3 -17  183.74   12.26
   1   3  17  222.57   12.21
  -1  -3 -17  201.99   12.05
   1  -3  17  214.36   11.93
   1   3  18   59.59    4.10
   1   3  18   62.36    4.29
  -1   3 -18   56.16    4.50
   1  -3  18   57.60    4.03
  -1  -3 -18   57.83    4.18
  -1  -3 -18   50.86    4.44
   1  -3  18   60.56    4.27
   1  -3  18   56.24    4.14
  -1   3 -18   57.04    4.32
   1  -3  18   55.02    3.89
  -1   3 -19    4.65    1.46
  -1  -3 -19    3.61    1.83
   1   3  19    6.43    1.39
  -1  -3 -19    8.76    1.54
  -1  -3 -19    5.84    1.60
   1  -3  19    7.24    1.31
   1  -3  19    6.74    1.54
   1   3  19    4.65    1.09
   1   3  19    5.03    1.32
  -1   3 -19    8.57    1.88
   1  -3  19    9.43    1.64
   1  -3  19    5.72    1.15
   1   3  20   35.65    2.91
   1   3  20   35.73    2.56
   1  -3  20   34.92    2.88
   1   3  20   32.29    2.67
  -1  -3 -20   37.18    2.93
  -1   3 -20   27.35    2.68
  -1  -3 -20   34.20    3.35
   1  -3  20   32.51    2.59
   1  -3  20   33.17    2.81
   1  -3  20   32.61    2.47
  -1  -3 -20   33.20    3.08
  -1   3 -20   32.16    3.05
   1   3  21    2.64    0.80
   1   3  21    1.33    0.88
   1  -3  21    1.89    0.74
   1  -3  21    2.60    1.03
  -1  -3 -21    2.33    1.02
  -1  -3 -21    2.81    1.55
  -1   3 -21    1.32    0.87
   1  -3  21    0.81    1.05
  -1   3 -21    2.51    1.36
   1   3  21    2.24    1.10
  -1   3 -22   17.11    1.90
   1   3  22   19.68    1.64
   1  -3  22   20.14    1.83
  -1  -3 -22   19.50    2.24
   1   3  22   17.56    1.75
  -1  -3 -22   16.69    1.91
  -1   3 -22   17.54    2.07
   1   3  22   16.58    1.42
  -1  -3 -23    6.03    1.10
   1   3  23    9.63    1.05
   1   3  23    9.38    1.17
  -1   3 -23    8.65    1.29
   1  -3  23   12.18    1.22
  -1  -3 -23   12.29    1.59
  -1   3 -23    8.76    1.29
  -1   3 -24   29.81    2.05
   1  -3  24   29.72    1.86
  -1  -3 -24   25.46    2.07
   1   3  24   28.43    1.89
  -1   4  24    5.27    0.82
  -1   4  24    4.57    0.69
  -1  -4  24    2.54    0.59
   1  -4 -24    4.47    1.03
   1  -4 -24    3.42    1.12
  -1  -4  24    3.77    0.70
  -1   4  23    0.29    0.82
  -1   4  23    0.09    0.71
   1  -4 -23    0.96    1.17
   1   4 -23   -0.46    0.74
   1  -4 -23    0.74    1.17
   1   4 -23    0.28    0.71
  -1  -4  23    1.19    0.72
   1  -4 -22    0.29    1.01
  -1   4  22    0.24    0.96
   1   4 -22    0.72    0.87
  -1  -4  22    0.09    0.70
  -1   4  22    0.90    0.82
   1  -4 -22   -0.93    1.37
  -1  -4  22    1.75    0.99
   1  -4 -21    2.96    1.35
  -1  -4  21    2.09    1.11
  -1   4  21    0.98    0.99
  -1   4  21    3.63    1.15
   1  -4 -21    2.60    1.64
   1   4 -21    2.46    0.93
  -1  -4  21    2.06    0.94
  -1   4  21    1.97    0.76
   1   4 -21    3.15    1.23
  -1  -4  20   36.49    3.00
  -1   4  20   35.84    2.55
   1   4 -20   35.97    2.83
  -1   4  20   40.01    3.00
   1   4 -20   37.91    3.01
   1  -4 -20   25.46    3.12
  -1   4  20   25.01    2.70
  -1   4  20   39.77    3.07
   1  -4 -20   37.77    3.42
  -1  -4  20   36.86    2.88
   1  -4 -20   32.34    3.64
  -1  -4  20   37.41    3.05
   1   4 -19  127.15    7.16
  -1   4  19  117.02    7.28
  -1  -4  19  112.10    7.18
   1   4 -19  124.93    7.31
   1  -4 -19  117.08    7.90
   1  -4 -19  128.89    7.73
  -1   4  19  110.45    7.17
  -1   4  19  114.83    6.80
  -1   4  19  105.13    7.12
  -1  -4  19  118.43    7.25
   1  -4 -18   95.77    6.47
  -1   4  18  100.46    6.21
   1   4 -18   97.37    5.98
  -1  -4  18   99.50    6.22
   1  -4 -18   95.68    6.77
   1   4 -18   97.83    6.16
  -1  -4  18   96.67    5.89
   1   4 -18   93.07    6.06
   1   4 -18   89.87    5.85
  -1   4  18   85.91    6.08
  -1  -4  18   91.14    6.08
  -1   4  18   91.78    5.76
  -1   4  18  100.53    6.28
  -1   4  17    3.26    1.13
  -1  -4  17    3.07    1.15
  -1   4  17    2.39    1.22
  -1  -4  17    1.48    1.04
  -1  -4  17    2.37    1.26
   1   4 -17    3.05    1.23
   1   4 -17    3.58    1.29
  -1   4  17    2.11    0.96
   1   4 -17    2.13    1.07
   1  -4 -17    2.45    1.52
  -1   4  17    1.84    1.35
  -1  -4  17    4.08    1.35
   1   4 -16   33.92    2.94
  -1   4  16   31.87    2.71
   1  -4 -16   35.63    3.49
  -1   4  16   36.60    3.10
  -1   4  16   31.96    3.12
   1  -4 -16   38.96    3.30
  -1  -4  16   29.18    2.77
  -1  -4  16   36.88    3.01
  -1  -4  16   33.21    2.92
  -1   4  16   38.13    2.80
   1   4 -16   34.66    2.93
  -1  -4  16   30.20    2.95
   1   4 -16   34.96    2.83
   1  -4 -15   75.19    5.30
  -1   4  15   60.13    4.45
   1   4 -15   57.26    4.47
  -1   4  15   70.58    4.50
  -1   4  15   54.93    4.71
  -1  -4  15   71.65    4.64
   1  -4 -15   77.00    4.93
  -1   4  15   65.78    4.27
   1   4 -15   69.26    4.67
  -1   4  15   55.44    4.65
  -1  -4  15   77.62    4.77
  -1  -4  15   69.73    4.81
  -1  -4  15   76.42    4.73
  -1  -4  15   74.82    4.85
   1   4 -15   69.77    4.55
   1   4 -14  254.52   14.40
  -1   4  14  273.58   14.40
   1  -4 -14  269.61   14.97
  -1  -4  14  268.33   14.14
  -1  -4  14  261.14   14.51
  -1   4  14  264.56   14.41
   1   4 -14  261.51   14.44
   1   4 -14  262.64   14.51
   1  -4 -14  283.35   14.72
  -1  -4  14  258.08   14.46
   1  -4 -14  252.77   14.93
  -1  -4  14  269.72   14.54
  -1  -4  14  264.94   14.75
  -1   4  14  253.88   14.18
  -1   4  14  268.00   14.33
  -1   4  14  265.71   14.13
   1   4 -13   19.29    1.90
  -1   4  13   17.06    1.75
  -1  -4  13   14.59    1.54
  -1   4  13   17.70    1.67
  -1  -4  13   17.46    1.89
   1   4 -13   18.69    2.01
  -1  -4  13   18.31    1.93
   1  -4 -13   18.06    2.02
  -1   4  13   15.59    1.78
  -1  -4  13   16.63    2.00
  -1  -4  13   15.21    1.77
  -1   4  13   13.62    1.61
   1  -4 -13   12.66    1.98
   1  -4 -13   14.94    2.22
  -1  -4  13   22.88    2.33
   1   4 -13   15.74    1.96
  -1   4  13   18.16    1.65
   1  -4 -12  674.66   34.63
  -1   4  12  666.90   34.16
   1   4 -12  650.20   34.22
  -1   4  12  617.43   33.93
  -1   4  12  659.39   34.13
  -1  -4  12  644.88   33.92
  -1  -4  12  652.54   34.18
   1   4 -12  661.25   34.19
   1  -4 -12  663.26   34.45
  -1   4  12  662.52   34.12
   1   4 -12  655.91   33.98
   1   4 -12  703.06   34.29
  -1   4  12  647.55   33.93
  -1  -4  12  644.18   34.51
  -1  -4  12  674.06   34.31
   1  -4 -12  674.17   34.26
  -1   4  11  847.01   43.42
   1  -4 -11  849.16   43.69
   1   4 -11  825.50   43.34
  -1  -4  11  811.28   43.25
  -1  -4  11  856.21   43.62
   1  -4 -11  835.40   43.52
   1  -4 -11  865.69   43.98
  -1  -4  11  840.30   43.85
   1  -4 -11  815.95   43.83
   1   4 -11  845.86   43.31
   1   4 -11  853.24   43.49
   1   4 -11  871.01   43.58
  -1  -4  11  836.28   43.45
  -1   4  11  892.77   43.50
  -1  -4  11  832.89   43.59
  -1   4  11  847.64   43.27
  -1  -4  11  828.70   43.50
  -1   4  11  839.17   43.43
  -1   4  11  812.53   43.27
   1   4 -11  882.44   43.58
   1   4 -10  208.37   11.43
   1  -4 -10  220.28   11.77
  -1   4  10  219.76   11.54
  -1  -4  10  221.58   11.99
   1   4 -10  216.87   11.64
   1  -4 -10  215.68   11.60
   1   4 -10  206.00   11.67
   1  -4 -10  213.14   11.91
   1   4 -10  224.22   11.70
   1   4 -10  221.47   11.64
   1  -4 -10  202.77   11.65
  -1   4  10  229.25   11.60
  -1  -4  10  207.42   11.60
  -1  -4  10  185.65   11.34
  -1   4  10  204.62   11.39
  -1  -4  10  208.83   11.54
  -1  -4  10  211.20   11.68
  -1  -4  10  212.25   11.69
  -1   4  10  222.85   11.58
  -1   4  10  218.72   11.41
  -1  -4   9    0.08    0.63
   1   4  -9   -0.12    1.04
   1   4  -9    0.65    0.96
  -1  -4   9    0.11    0.79
   1   4  -9    1.08    0.66
  -1   4   9   -0.09    0.66
  -1  -4   9   -0.70    0.97
   1  -4  -9   -0.44    0.82
  -1   4   9    0.32    0.60
  -1  -4   9    0.34    0.87
  -1   4   9    0.85    0.81
   1  -4  -9   -0.29    0.76
  -1   4   9   -0.31    0.68
  -1  -4   9    0.52    0.71
   1  -4  -9    1.14    0.72
   1   4  -9    0.31    0.97
   1   4  -9    0.89    0.86
  -1  -4   9    0.65    0.63
   1  -4  -9    0.81    1.29
   1   4  -9    1.55    0.90
  -1   4   9    0.46    0.79
  -1  -4   9    0.89    0.98
   1  -4  -8    1.00    1.23
  -1   4   8   -0.60    0.76
   1  -4  -8    0.97    1.30
  -1   4   8    0.60    0.62
  -1   4   8    0.43    0.61
   1  -4  -8   -0.30    0.74
   1  -4  -8    0.09    0.69
  -1   4   8    1.63    0.79
   1   4  -8    0.08    0.60
  -1   4   8   -0.52    0.79
   1   4  -8    0.64    1.06
   1   4  -8    0.47    0.86
  -1  -4   8    1.04    0.91
  -1  -4   8    0.25    0.59
  -1  -4   8    0.49    0.79
   1   4  -8    0.10    0.85
  -1   4   8    0.29    1.02
  -1  -4   8    0.27    0.41
   1   4  -8    0.38    0.80
  -1  -4   8   -0.20    0.77
  -1   4   8    0.18    0.71
  -1  -4   8    0.64    0.64
   1  -4  -8    0.62    0.61
   1   4  -8    0.19    1.01
  -1  -4   8    0.21    0.74
   1   4  -7  967.98   51.75
   1  -4  -7 1034.45   52.01
   1  -4  -7 1037.53   51.96
   1   4  -7  948.32   51.62
  -1   4   7 1036.84   51.70
  -1   4   7  975.12   51.67
  -1   4   7 1039.77   51.69
  -1   4   7 1054.10   51.71
  -1  -4   7 1085.06   51.91
   1   4  -7  973.06   51.67
  -1  -4   7 1032.90   51.81
   1   4  -7  935.51   51.69
  -1   4   7  989.61   51.72
  -1  -4   7 1019.50   51.89
  -1  -4   7 1034.51   51.83
  -1   4   7  982.84   51.59
  -1   4   7 1038.11   51.77
  -1  -4   7 1004.78   51.30
   1  -4  -7 1036.73   51.66
  -1  -4   7 1027.32   51.79
   1  -4  -7 1054.02   51.80
  -1   4   7 1005.13   51.56
   1   4  -6  779.60   37.31
   1  -4  -6  716.45   37.13
  -1  -4   6  734.88   37.38
   1  -4  -6  661.52   37.47
   1  -4  -6  729.83   37.46
  -1   4   6  725.04   37.30
  -1  -4   6  740.65   37.39
  -1  -4   6  688.21   37.28
  -1  -4   6  680.97   37.37
  -1   4   6  755.87   37.24
  -1   4   6  735.35   37.24
  -1  -4   6  703.09   36.84
  -1   4   6  741.01   37.31
   1   4  -6  803.43   37.27
  -1  -4   5   31.00    2.36
   1   4  -5   32.63    2.25
  -1   4   5   33.88    2.27
  -1  -4   5   31.27    2.39
   1  -4  -5   36.45    2.79
  -1   4   5   34.59    2.31
  -1   4   5   31.41    2.29
   1   4  -5   31.52    2.24
   1   4  -5   33.79    2.20
   1  -4  -5   34.63    2.07
   1  -4  -5   36.01    2.50
   1  -4  -4  663.75   36.44
   1   4  -4  733.05   35.97
  -1   4   4  711.32   36.10
   1  -4  -4  705.45   35.75
   1  -4  -4  728.62   36.23
   1   4  -4  697.05   35.99
  -1   4   4  694.45   36.04
  -1  -4   4  714.53   36.17
  -1  -4   4  698.21   36.21
  -1  -4   4  664.62   36.11
   1   4  -4  696.64   35.94
   1   4  -4  712.25   35.99
   1  -4  -3   32.99    2.26
   1  -4  -3   31.57    2.43
   1   4  -3   35.21    2.10
  -1   4   3   31.30    2.16
  -1   4   3   30.98    2.18
   1   4  -3   30.51    2.07
   1   4  -3   32.42    2.24
   1  -4  -3   30.86    2.61
  -1  -4   3   32.91    2.29
  -1  -4   3   32.07    2.31
   1   4  -3   32.79    2.13
   1   4  -2    3.77    0.83
   1   4  -2    4.13    0.72
   1  -4  -2    4.01    1.08
  -1   4   2    5.35    0.74
   1   4  -2    4.42    0.75
  -1  -4   2    3.98    0.97
   1  -4  -2    4.13    1.45
   1  -4  -2    3.94    0.85
   1   4  -2    3.88    0.61
   1   4  -2    4.42    0.72
  -1  -4   2    3.50    0.79
   1  -4  -1  316.09   16.87
   1  -4  -1  314.80   17.14
   1   4  -1  321.39   16.60
   1   4  -1  311.86   16.73
   1   4  -1  324.83   16.53
  -1  -4   1  318.45   16.94
   1   4  -1  317.88   16.59
  -1   4   1  320.19   16.66
   1   4  -1  320.11   16.59
  -1  -4   1  334.28   16.79
   1   4   0   75.54    4.42
   1   4   0   75.54    4.25
   1  -4   0   77.16    4.55
   1  -4   0   79.48    4.99
  -1  -4   0   79.09    4.44
  -1  -4   0   73.35    4.67
  -1   4   0   75.96    4.39
  -1  -4  -1  229.81   11.67
   1   4   1  218.93   11.67
  -1   4  -1  223.59   11.67
  -1  -4  -1  232.85   11.98
   1   4   1  213.83   11.31
   1  -4   1  197.82   12.18
   1  -4   1  225.37   11.78
   1   4   2   27.49    2.00
  -1   4  -2   27.14    2.02
   1   4   2   26.88    1.84
   1   4   2   26.63    1.64
   1   4   2   25.05    1.85
  -1  -4  -2   27.39    2.36
   1  -4   2   20.24    2.79
  -1  -4  -2   28.88    1.94
   1  -4   2   30.02    2.13
   1   4   3  642.17   28.04
   1   4   3  640.86   27.82
   1   4   3  604.19   27.62
   1  -4   3  576.83   28.26
  -1  -4  -3  657.91   27.88
  -1  -4  -3  640.34   28.09
  -1   4  -3  630.16   28.02
   1   4   4    0.38    0.74
  -1   4  -4    1.50    0.38
   1  -4   4    0.94    0.99
  -1   4  -4    2.16    0.85
  -1  -4  -4    1.50    0.85
  -1  -4  -5  135.78    7.41
  -1  -4  -5  135.73    7.44
   1  -4   5  134.02    7.54
  -1  -4  -5  131.81    7.45
  -1   4  -5  128.85    7.31
   1   4   5  133.95    7.24
   1   4   5  128.63    7.14
   1  -4   5  136.38    8.10
  -1   4  -5  120.51    6.97
   1   4   5  122.72    7.13
  -1   4  -5  143.18    7.12
   1   4   6  510.70   26.53
  -1   4  -6  505.80   26.56
  -1   4  -6  475.62   26.68
  -1   4  -6  529.17   26.45
  -1  -4  -6  521.07   26.82
  -1  -4  -6  510.97   26.78
   1  -4   6  559.30   26.84
  -1   4  -6  494.43   26.49
   1  -4   6  615.15   27.57
   1  -4   6  451.70   26.92
  -1  -4  -6  525.47   26.79
  -1   4  -6  512.04   26.43
   1   4   6  520.62   26.53
  -1   4  -6  504.96   26.71
   1   4   7 3088.47  155.84
  -1   4  -7 3069.45  155.82
  -1   4  -7 3203.99  156.07
   1  -4   7 3090.49  155.99
  -1   4  -7 3148.52  156.11
  -1  -4  -7 2978.64  156.02
  -1  -4  -7 3088.36  156.18
  -1  -4  -7 3052.86  155.95
   1   4   7 3153.32  155.79
  -1   4  -7 2943.40  155.76
   1   4   7 3087.45  155.81
  -1   4  -7 2929.79  155.81
  -1  -4  -7 3256.37  156.15
  -1  -4  -7 3114.08  155.91
  -1   4  -7 3027.80  155.87
   1  -4   7 3025.29  156.34
   1  -4   8    2.26    1.16
  -1  -4  -8    2.47    0.91
   1  -4   8    2.77    1.12
   1   4   8    2.10    0.87
   1  -4   8    3.18    0.98
  -1  -4  -8    3.62    0.99
  -1   4  -8    3.31    1.01
  -1  -4  -8    3.36    1.03
   1   4   8    2.47    0.85
  -1  -4  -8    3.37    0.90
  -1   4  -8    2.94    0.96
   1   4   8    2.92    0.84
  -1   4  -8    4.20    0.91
  -1   4  -8    1.44    0.80
   1   4   8    2.59    1.07
   1  -4   8    1.53    0.78
  -1   4  -8    3.28    1.19
  -1   4  -8    3.08    1.07
   1   4   9    8.36    1.35
   1  -4   9    4.22    1.02
   1  -4   9    4.97    0.98
  -1  -4  -9    4.99    1.28
  -1  -4  -9    5.84    1.08
  -1   4  -9    6.19    1.24
   1  -4   9    3.95    1.23
  -1   4  -9    4.45    1.05
  -1   4  -9    6.21    1.09
   1   4   9    5.18    1.07
  -1  -4  -9    5.35    1.11
  -1  -4  -9    5.66    1.14
  -1  -4  -9    7.59    1.33
  -1   4  -9    4.84    1.21
   1   4   9    4.61    0.98
   1  -4   9    4.77    1.14
   1  -4   9    3.08    1.16
   1   4   9    4.38    1.06
  -1   4  -9    6.48    1.26
   1  -4  10    3.16    1.37
   1  -4  10    1.82    1.05
   1   4  10    2.73    1.04
  -1   4 -10    0.83    1.09
  -1  -4 -10    3.27    1.03
  -1   4 -10    2.82    1.22
  -1  -4 -10    2.61    0.95
   1   4  10    2.96    0.93
  -1   4 -10    1.27    0.98
   1   4  10    1.48    1.01
  -1   4 -10    1.96    1.07
  -1   4 -10    2.96    0.96
   1   4  10    3.64    1.30
   1  -4  10    2.13    1.04
   1  -4  10    0.77    0.85
  -1  -4 -10    1.32    1.17
   1  -4  10    2.12    1.04
   1  -4  11    4.71    1.29
   1   4  11    5.89    1.11
  -1   4 -11    7.41    1.39
  -1   4 -11    6.46    1.19
  -1   4 -11    4.49    1.35
   1  -4  11    6.69    1.30
   1  -4  11    4.11    1.23
  -1  -4 -11    5.16    1.07
  -1  -4 -11    6.44    1.47
   1   4  11    8.40    1.44
  -1   4 -11    5.40    1.37
  -1  -4 -11    6.47    1.27
   1   4  11    6.62    1.24
  -1   4 -11    3.23    1.26
   1  -4  11    4.62    1.12
   1  -4  12   33.35    2.87
  -1  -4 -12   32.95    2.66
   1  -4  12   34.87    2.86
  -1   4 -12   35.68    2.95
  -1  -4 -12   34.62    2.87
  -1   4 -12   32.72    2.88
  -1  -4 -12   37.44    3.13
   1   4  12   27.23    2.41
   1  -4  12   33.68    2.91
   1   4  12   32.69    2.76
   1   4  12   37.21    2.92
  -1   4 -12   35.89    2.95
   1  -4  12   34.81    2.62
   1  -4  12   34.45    2.75
   1  -4  13    3.17    1.20
  -1   4 -13    3.04    1.31
  -1   4 -13    1.90    1.14
  -1   4 -13    3.93    1.41
  -1  -4 -13    3.67    1.58
  -1  -4 -13    5.20    1.41
   1   4  13    3.37    1.30
   1  -4  13    2.66    1.09
   1   4  13    4.54    0.99
  -1  -4 -13    5.52    1.85
  -1  -4 -13    1.95    0.96
   1  -4  13    3.21    1.13
   1  -4  13    3.65    1.19
   1   4  14    3.45    1.35
  -1   4 -14    1.73    1.12
   1   4  14    2.46    0.82
   1   4  14    1.15    1.05
   1  -4  14    4.88    1.21
  -1  -4 -14    2.11    1.85
   1  -4  14    3.36    1.12
  -1   4 -14    2.63    1.32
  -1  -4 -14    2.94    1.59
  -1   4 -14    4.86    1.64
  -1  -4 -14    3.78    1.11
  -1   4 -14    3.69    1.48
   1  -4  14    4.29    1.37
   1   4  15   57.24    4.06
   1   4  15   56.77    4.05
   1  -4  15   50.18    4.00
  -1   4 -15   55.03    4.28
  -1  -4 -15   57.56    4.52
  -1   4 -15   56.56    4.35
  -1  -4 -15   60.69    4.81
   1  -4  15   55.51    3.97
  -1  -4 -15   50.09    3.79
   1  -4  15   48.96    3.87
   1  -4  15   55.73    4.05
  -1   4 -15   52.42    4.00
  -1  -4 -16   -0.60    0.95
   1  -4  16   -0.70    1.00
   1   4  16   -0.96    1.22
  -1  -4 -16   -0.47    1.47
  -1   4 -16    0.41    1.51
  -1   4 -16   -0.82    1.41
   1  -4  16   -0.33    0.96
   1   4  16    1.75    1.32
   1   4  16    0.43    0.99
   1  -4  16    0.53    1.27
   1  -4  16    0.32    1.02
  -1  -4 -16    1.06    1.50
   1  -4  17    2.47    1.28
   1  -4  17    2.89    1.24
   1   4  17    4.83    1.28
  -1  -4 -17    2.70    1.03
   1   4  17    3.28    1.35
  -1  -4 -17    0.98    1.41
  -1  -4 -17    2.61    1.68
   1   4  17    2.42    1.28
   1  -4  17    3.02    1.09
  -1   4 -17    4.22    1.54
   1  -4  17    3.43    1.15
   1   4  18  118.95    7.23
  -1  -4 -18  110.52    7.07
   1   4  18  121.81    7.37
   1  -4  18  121.72    7.37
  -1  -4 -18  116.22    7.79
   1  -4  18  125.52    7.19
   1  -4  18  121.63    7.27
  -1   4 -18  111.10    7.42
   1  -4  18  115.71    7.09
   1   4  18  125.57    7.08
   1   4  19    2.79    1.08
   1  -4  19    4.51    1.41
   1  -4  19    5.35    1.18
  -1  -4 -19    4.33    1.67
  -1   4 -19    3.41    1.42
  -1  -4 -19    4.91    2.00
   1   4  19    3.60    1.07
   1   4  19    4.95    1.38
   1   4  19    4.64    1.22
  -1   4 -19    5.32    1.43
   1  -4  19    3.22    1.17
   1  -4  19    6.02    1.15
   1   4  20    4.01    1.11
   1  -4  20    0.89    0.80
  -1   4 -20    1.87    1.02
  -1   4 -20    2.25    1.43
   1   4  20    2.62    1.14
   1  -4  20    3.33    1.10
  -1  -4 -20    4.04    1.52
  -1  -4 -20    4.99    1.76
   1  -4  20    4.40    1.27
   1   4  20    2.90    0.85
  -1   4 -20    1.38    1.10
  -1   4 -21   12.91    1.64
  -1   4 -21    9.31    1.67
   1   4  21   12.44    1.41
   1   4  21   12.87    1.52
  -1  -4 -21   13.48    1.99
  -1  -4 -21   11.54    1.87
   1  -4  21   10.80    1.43
  -1   4 -21   11.40    1.44
   1  -4  21   13.14    1.62
  -1   4 -21   11.15    1.70
   1   4  21   13.62    1.29
   1  -4  21   10.70    1.23
   1   4  22   -0.19    0.72
  -1   4 -22    1.00    0.97
   1   4  22    1.08    0.70
  -1   4 -22    1.23    0.98
  -1  -4 -22    1.33    1.03
  -1  -4 -22    3.07    1.32
   1  -4  22    1.89    0.93
   1  -4  22    1.12    0.77
   1   4  22    1.31    0.53
  -1   4 -22    0.50    0.76
   1   4  23   34.33    2.09
  -1   4 -23   31.44    2.30
  -1  -4 -23   32.34    2.54
   1   4  23   31.28    2.16
  -1  -4 -23   25.20    2.18
   1  -4  23   31.17    2.11
  -1  -4 -24   -0.08    0.61
   1   5 -24  158.46    7.64
  -1   5  24  126.10    7.44
   1  -5 -23   50.80    3.58
  -1   5  23   55.70    3.23
   1   5 -23   50.79    3.17
  -1   5  23   42.32    2.92
  -1  -5  23   51.59    3.17
   1  -5 -23   55.77    3.60
   1  -5 -22    4.66    1.49
  -1  -5  22    6.79    1.11
   1  -5 -22    6.90    1.48
  -1  -5  22    7.15    0.97
  -1   5  22    7.74    1.28
  -1   5  22    5.50    0.99
   1  -5 -22    4.47    1.20
   1   5 -22    7.62    1.21
   1  -5 -21   31.71    2.72
  -1  -5  21   24.48    2.10
   1  -5 -21   23.14    2.52
   1   5 -21   27.82    2.33
   1  -5 -21   21.78    2.67
  -1   5  21   22.02    2.04
   1  -5 -21   23.14    2.80
  -1   5  21   24.33    1.86
  -1  -5  21   26.05    2.30
  -1   5  20   58.84    3.60
  -1   5  20   49.20    3.75
   1  -5 -20   47.63    4.21
   1   5 -20   59.40    4.00
  -1  -5  20   48.73    3.73
  -1  -5  20   59.79    4.02
  -1  -5  20   62.56    4.00
  -1  -5  19   28.95    2.56
  -1  -5  19   29.94    2.67
  -1   5  19   27.30    2.21
  -1   5  19   24.95    2.45
   1   5 -19   27.11    2.54
   1   5 -19   27.23    2.30
  -1  -5  19   22.43    2.17
   1  -5 -19   24.87    2.90
  -1   5  18   10.67    1.47
   1  -5 -18   11.43    2.10
  -1  -5  18   13.61    1.81
   1   5 -18   11.28    1.78
  -1  -5  18   12.44    1.85
  -1  -5  18   12.65    1.59
  -1   5  18    7.55    1.47
   1   5 -18    8.33    1.42
   1   5 -17   61.53    4.28
  -1   5  17   59.34    4.55
   1  -5 -17   69.30    4.76
  -1   5  17   67.63    4.41
  -1  -5  17   73.92    4.70
  -1  -5  17   63.40    4.45
   1   5 -17   57.65    4.54
  -1  -5  17   65.85    4.72
   1  -5 -17   78.72    5.37
   1  -5 -17   63.23    4.97
  -1  -5  16    9.04    1.54
  -1   5  16    7.50    1.36
  -1  -5  16    7.24    1.48
   1  -5 -16    8.57    2.04
  -1   5  16    7.98    1.48
  -1  -5  16    8.76    1.50
   1   5 -16    8.70    1.36
   1  -5 -16    8.09    1.59
  -1  -5  16    6.44    1.48
   1   5 -16    8.49    1.60
  -1   5  15  267.85   15.11
   1  -5 -15  308.20   15.64
  -1   5  15  217.65   14.98
  -1  -5  15  297.11   15.12
  -1   5  15  278.57   14.60
   1  -5 -15  258.36   15.04
   1  -5 -15  295.88   16.10
   1   5 -15  244.37   14.86
   1   5 -15  290.25   15.13
  -1  -5  15  280.67   15.32
   1   5 -15  271.98   14.84
  -1  -5  15  272.73   15.07
  -1  -5  15  282.37   15.10
  -1   5  15  276.99   14.96
  -1   5  14   50.30    3.72
   1   5 -14   56.46    3.91
   1  -5 -14   56.56    4.33
  -1   5  14   57.41    3.61
   1  -5 -14   53.12    3.93
  -1  -5  14   49.66    3.85
   1  -5 -14   54.90    4.61
  -1   5  14   58.18    4.04
   1   5 -14   55.66    3.78
  -1  -5  14   53.92    3.94
  -1   5  14   53.16    4.10
  -1   5  14   53.89    3.89
   1   5 -14   50.97    3.77
  -1  -5  14   57.75    4.06
  -1  -5  14   58.71    4.23
   1   5 -14   51.96    3.92
  -1   5  14   53.44    3.56
   1   5 -13   28.48    2.55
  -1  -5  13   27.53    2.58
  -1   5  13   25.26    2.33
  -1   5  13   25.77    2.27
  -1   5  13   22.47    2.04
   1   5 -13   28.17    2.32
  -1   5  13   17.15    2.40
  -1  -5  13   24.04    2.28
   1  -5 -13   25.88    2.64
  -1   5  13   22.89    2.31
  -1   5  13   27.78    2.60
  -1   5  13   23.93    2.02
   1  -5 -13   21.43    2.27
  -1  -5  13   27.91    2.49
   1   5 -13   24.00    2.23
   1  -5 -13   27.96    3.14
   1   5 -13   21.38    2.04
  -1  -5  13   29.09    2.70
   1   5 -13   29.03    2.46
   1  -5 -12   17.06    2.35
   1  -5 -12   20.32    1.97
  -1   5  12   15.07    1.60
   1  -5 -12   19.62    2.14
  -1  -5  12   16.68    2.09
   1   5 -12   18.53    1.70
  -1   5  12   15.36    1.98
  -1   5  12   19.17    2.14
   1  -5 -12   17.15    2.09
  -1  -5  12   16.35    1.87
  -1   5  12   17.44    2.00
  -1   5  12   14.21    1.85
   1   5 -12   18.29    2.01
   1   5 -12   17.72    1.86
  -1   5  12   17.61    1.85
   1   5 -12   20.92    1.93
   1   5 -12   16.79    1.93
  -1  -5  12   16.36    1.83
  -1  -5  12   15.62    1.92
  -1   5  12   16.98    1.72
  -1  -5  12   17.84    2.04
  -1   5  11    0.77    0.86
  -1  -5  11    1.54    1.14
  -1   5  11    1.78    1.09
  -1  -5  11    1.11    1.22
  -1   5  11    2.28    1.18
   1   5 -11    3.89    1.32
   1  -5 -11    2.54    1.61
   1  -5 -11    2.28    0.97
   1  -5 -11    2.57    1.36
  -1   5  11    1.05    0.77
   1  -5 -11    1.68    1.09
   1   5 -11    3.31    1.03
  -1   5  11    1.55    0.89
   1   5 -11    1.32    0.91
  -1  -5  11    2.66    1.01
   1   5 -11    1.91    1.06
  -1   5  11    2.38    0.96
  -1  -5  11    2.33    0.91
   1   5 -11    1.67    1.17
  -1  -5  11   -0.29    0.95
  -1   5  11    0.73    0.99
  -1  -5  11    3.51    1.24
  -1  -5  10   97.75    5.76
  -1   5  10   97.35    5.93
   1  -5 -10   97.23    6.28
   1  -5 -10   98.35    5.78
   1   5 -10  114.68    5.94
  -1  -5  10   92.81    6.08
  -1   5  10   85.40    5.69
  -1   5  10   92.65    5.56
  -1  -5  10   91.70    5.81
   1  -5 -10   92.32    6.15
  -1   5  10  105.72    5.97
  -1  -5  10  106.72    6.32
  -1   5  10   97.41    5.79
  -1  -5  10   97.16    5.59
   1   5 -10   98.30    5.75
   1   5 -10  101.48    5.88
  -1   5  10   96.81    5.81
   1  -5 -10  102.18    6.01
  -1  -5  10   93.13    5.92
  -1  -5  10   93.80    5.90
   1   5 -10   85.74    5.64
  -1   5  10   91.79    5.61
  -1   5   9   12.81    1.36
  -1   5   9   11.39    1.46
   1   5  -9    9.92    1.56
   1   5  -9   12.78    1.59
   1  -5  -9    9.18    1.45
  -1  -5   9   13.50    1.65
   1  -5  -9   14.38    2.06
   1  -5  -9   11.24    1.85
  -1   5   9   12.36    1.41
   1  -5  -9   10.36    1.32
  -1   5   9   12.32    1.56
  -1  -5   9   10.52    1.47
  -1   5   9   11.26    1.47
   1   5  -9    8.81    1.31
  -1  -5   9   11.75    1.33
  -1  -5   9   11.28    1.26
  -1  -5   9   14.20    1.57
   1   5  -9   12.57    1.46
  -1   5   9   11.52    1.24
  -1   5   9   14.01    1.49
   1   5  -9   12.54    1.52
  -1  -5   9    8.94    1.54
  -1   5   8    8.22    1.09
   1   5  -8    8.50    1.39
  -1  -5   8    8.61    1.29
  -1   5   8    8.35    1.23
   1  -5  -8    8.33    1.10
  -1   5   8    8.30    1.17
   1   5  -8    8.54    1.29
  -1   5   8    9.50    1.26
  -1  -5   8    9.29    1.15
   1  -5  -8    9.27    1.36
   1  -5  -8    9.94    1.81
   1   5  -8    6.98    1.33
  -1  -5   8   13.06    1.53
  -1  -5   8    9.54    1.13
  -1   5   8    7.38    1.26
  -1   5   8    7.62    1.04
   1   5  -8    8.28    1.29
   1   5  -8    9.30    1.30
  -1   5   8    8.19    1.26
  -1  -5   8    9.43    1.49
   1   5  -8    9.77    1.25
  -1  -5   8   11.46    1.33
   1  -5  -8    7.88    1.74
  -1   5   7  167.30    8.78
  -1  -5   7  144.46    8.84
   1  -5  -7  150.39    9.27
  -1  -5   7  160.13    8.71
  -1   5   7  167.05    8.84
   1   5  -7  147.92    8.74
  -1   5   7  158.06    8.63
  -1  -5   7  151.55    8.63
   1   5  -7  148.77    8.74
   1   5  -7  146.83    8.78
   1  -5  -7  165.64    9.25
   1   5  -7  151.14    8.72
   1   5  -7  161.43    8.74
  -1  -5   7  174.94    9.01
   1   5  -7  160.52    8.80
  -1  -5   7  163.24    8.85
  -1  -5   7  157.45    8.88
  -1   5   7  163.76    8.67
  -1   5   7  153.19    8.76
  -1  -5   7  159.65    8.97
  -1   5   7  157.09    8.85
  -1   5   7  159.64    8.76
   1  -5  -7  177.93    8.97
  -1  -5   6    2.70    1.09
  -1   5   6    2.72    0.86
  -1  -5   6    3.27    1.01
  -1   5   6    1.85    0.82
   1   5  -6    2.52    0.90
  -1  -5   6    2.45    0.89
  -1   5   6    2.13    0.68
  -1  -5   6    2.96    0.94
   1  -5  -6    1.77    0.87
  -1   5   6    2.19    0.73
   1   5  -6    2.66    0.86
   1   5  -6    2.19    0.83
   1  -5  -6    2.85    1.32
  -1   5   6    3.59    0.94
  -1   5   6    1.61    0.76
   1  -5  -6    1.76    1.37
  -1   5   6    1.93    0.74
   1   5  -6    2.08    0.80
  -1  -5   6    2.81    0.79
  -1   5   5    6.91    0.91
  -1   5   5    5.75    1.03
  -1   5   5    5.74    0.95
  -1  -5   5    6.10    1.07
  -1   5   5    5.09    1.04
  -1   5   5    5.56    0.87
   1  -5  -5    5.18    1.75
  -1  -5   5    6.44    1.08
  -1  -5   5    4.64    1.05
  -1   5   5    4.74    0.97
  -1  -5   5    5.75    1.15
   1  -5  -5    3.95    0.49
   1   5  -5    6.36    0.96
  -1  -5   5    6.19    1.16
   1   5  -5    5.50    1.00
  -1  -5   5    5.13    0.92
   1   5  -5    5.61    0.94
  -1   5   5    4.50    0.80
   1  -5  -4  520.49   29.28
   1   5  -4  589.23   28.84
   1   5  -4  568.60   28.84
  -1   5   4  552.20   28.93
  -1  -5   4  549.30   29.13
   1   5  -4  570.60   29.04
  -1   5   4  595.94   28.98
  -1   5   4  557.99   28.89
   1   5  -4  580.90   28.88
  -1  -5   4  538.15   29.05
   1  -5  -4  564.61   29.55
   1   5  -4  563.28   28.79
   1  -5  -4  512.08   29.07
  -1  -5   4  561.05   28.99
   1   5  -4  534.03   28.79
  -1   5   4  571.79   28.98
  -1  -5   4  569.86   29.07
  -1   5   4  564.81   28.82
  -1  -5   4  564.04   29.16
  -1   5   4  546.92   28.82
  -1   5   3   64.19    3.81
  -1  -5   3   66.42    4.01
   1   5  -3   64.26    3.72
   1  -5  -3   67.50    4.24
   1   5  -3   62.35    3.68
  -1  -5   3   60.26    4.05
   1  -5  -3   68.16    4.51
   1  -5  -3   60.33    3.94
   1   5  -3   59.24    3.69
  -1  -5   3   60.90    3.99
   1   5  -3   57.63    3.79
  -1   5   3   61.13    3.70
  -1   5   3   61.07    3.70
  -1  -5   3   62.64    3.96
   1   5  -3   66.14    3.74
   1  -5  -2   28.30    2.38
   1   5  -2   25.22    1.79
   1   5  -2   22.71    1.75
  -1   5   2   25.81    1.80
  -1   5   2   27.05    1.83
   1   5  -2   22.39    1.76
  -1  -5   2   23.68    2.11
   1   5  -2   22.60    1.81
  -1   5   2   22.59    1.84
   1  -5  -2   23.65    2.66
  -1   5   2   24.47    1.81
  -1  -5   2   25.84    2.08
  -1  -5   2   26.59    2.01
   1  -5  -2   21.60    1.96
   1   5  -2   23.63    1.74
  -1   5   1    1.09    0.67
  -1   5   1    0.46    0.66
   1  -5  -1    0.32    1.63
  -1   5   1    1.04    0.60
  -1   5   1    2.26    0.79
  -1   5   1    0.31    0.71
   1   5  -1    0.29    0.61
  -1  -5   1    0.11    0.87
   1   5  -1    0.68    0.68
   1   5  -1    1.29    0.76
   1   5  -1    0.87    0.61
  -1  -5   1   -0.12    1.13
   1  -5  -1    2.31    1.56
  -1  -5   1    1.14    0.73
   1  -5  -1    0.36    1.11
   1   5  -1    0.34    0.49
  -1   5   0    2.98    0.70
  -1   5   0    1.61    0.67
  -1   5   0    4.09    0.93
  -1  -5   0    4.13    1.33
   1   5   0    3.73    0.72
  -1  -5   0    6.44    0.96
  -1   5   0    2.99    0.76
   1   5   0    2.30    0.71
   1   5   0    2.52    0.79
   1  -5   0    4.29    1.76
   1   5   0    2.93    0.74
  -1   5   0    2.94    0.80
  -1  -5   0    2.38    0.95
   1   5   0    1.61    0.63
   1  -5   0    3.17    1.17
  -1  -5  -1  154.28    8.85
  -1  -5  -1  144.00    8.55
   1   5   1  146.41    8.28
   1  -5   1  150.81    9.29
   1   5   1  155.20    8.26
   1   5   1  157.94    8.31
  -1  -5  -1  157.29    8.86
  -1   5  -1  160.44    8.39
  -1   5  -1  154.76    8.37
  -1   5  -1  150.98    8.45
   1  -5   1  167.76    8.81
  -1  -5  -1  164.69    8.52
  -1  -5  -1  130.68    8.56
   1  -5   1  136.90    8.75
   1   5   1  153.41    8.43
   1   5   1  167.28    8.34
   1   5   2   12.85    1.20
   1   5   2   10.41    1.21
  -1   5  -2   11.24    1.17
   1  -5   2   14.08    1.85
  -1   5  -2   13.54    1.39
  -1  -5  -2   11.57    1.25
   1  -5   2    9.85    2.30
  -1  -5  -2   13.95    1.74
  -1   5  -2   11.18    1.23
  -1  -5  -2   11.19    1.84
  -1  -5  -2    9.86    1.33
   1   5   2   12.11    0.93
  -1   5  -2   12.69    1.25
   1   5   2   13.56    1.26
   1   5   2   10.34    1.13
  -1  -5  -2    9.67    1.45
   1  -5   2   12.28    1.63
  -1   5  -3  182.68   10.36
   1  -5   3  171.26   11.28
  -1  -5  -3  208.26   10.91
  -1   5  -3  197.87   10.52
  -1   5  -3  187.70   10.24
  -1  -5  -3  188.40   10.51
   1   5   3  197.85   10.28
  -1  -5  -3  205.59   10.97
  -1  -5  -3  178.50   10.50
   1   5   3  202.89   10.12
   1   5   3  190.88   10.28
   1   5   3  225.48   10.39
  -1   5  -3  183.38   10.38
  -1   5  -3  192.23   10.26
  -1  -5  -3  210.14   10.46
   1  -5   3  174.47   10.63
  -1  -5  -3  176.75   10.60
   1  -5   3  165.06   10.75
   1   5   4  422.85   20.96
  -1  -5  -4  403.84   21.17
   1   5   4  409.74   20.92
  -1   5  -4  394.33   20.85
  -1  -5  -4  410.18   21.24
  -1  -5  -4  441.44   21.53
  -1  -5  -4  382.24   21.13
  -1   5  -4  423.77   20.89
  -1  -5  -4  371.11   21.43
   1   5   4  415.22   20.78
   1  -5   4  346.52   21.13
  -1   5  -4  433.42   21.21
   1   5   4  380.10   20.87
  -1   5  -4  401.04   21.06
  -1  -5  -4  423.29   21.01
   1  -5   4  364.10   21.38
  -1  -5  -4  395.25   21.24
   1   5   5  412.57   22.39
  -1   5  -5  453.28   22.44
  -1  -5  -5  422.43   22.72
  -1  -5  -5  353.84   22.55
  -1   5  -5  443.79   22.41
  -1  -5  -5  464.58   23.01
  -1   5  -5  430.65   22.46
   1   5   5  437.55   22.33
   1  -5   5  452.51   22.99
  -1  -5  -5  435.52   22.79
  -1   5  -5  414.91   22.59
   1  -5   5  435.75   22.68
   1   5   5  448.17   22.48
  -1  -5  -5  429.39   22.70
   1   5   5  443.51   22.49
  -1  -5  -5  446.20   22.75
   1   5   6 1022.34   52.34
  -1  -5  -6 1046.09   52.80
   1   5   6 1017.40   52.34
  -1   5  -6  992.66   52.21
   1   5   6 1068.36   52.27
  -1  -5  -6 1043.73   52.65
  -1   5  -6  981.68   52.24
  -1   5  -6 1023.10   52.35
  -1  -5  -6 1007.67   52.53
   1  -5   6 1091.99   52.78
   1   5   6 1013.66   52.26
  -1  -5  -6 1023.55   52.69
   1   5   6 1033.79   52.33
   1   5   6  996.12   52.20
  -1  -5  -6  980.49   52.52
  -1   5  -6 1001.76   52.29
   1  -5   6 1041.04   53.03
   1  -5   6 1067.55   52.47
  -1  -5  -6 1046.84   52.63
  -1   5  -6 1014.91   52.50
   1   5   7 3036.68  153.11
  -1   5  -7 3021.34  153.06
   1  -5   7 3160.36  153.43
   1   5   7 2613.14  152.92
  -1  -5  -7 3029.79  153.41
   1   5   7 3095.81  153.07
  -1   5  -7 3039.99  153.02
  -1   5  -7 3156.29  153.17
  -1  -5  -7 3049.24  153.78
  -1  -5  -7 2994.37  153.48
   1   5   7 3065.61  153.00
  -1  -5  -7 3081.25  153.30
  -1   5  -7 3097.21  153.38
  -1  -5  -7 2875.18  153.10
  -1  -5  -7 3035.78  153.43
   1  -5   7 3051.46  153.13
  -1  -5  -7 3184.65  153.49
  -1   5  -7 2956.24  153.25
   1  -5   7 3072.09  153.75
  -1  -5  -8   28.57    2.80
   1   5   8   24.25    2.00
   1   5   8   25.55    2.12
  -1  -5  -8   23.89    2.32
   1   5   8   24.34    1.97
  -1   5  -8   28.75    2.17
  -1  -5  -8   26.56    2.22
  -1   5  -8   25.56    2.34
   1  -5   8   23.90    2.54
  -1  -5  -8   24.91    2.40
   1  -5   8   24.85    2.04
  -1   5  -8   25.08    2.15
  -1   5  -8   23.54    1.99
   1  -5   8   22.93    2.25
   1   5   8   27.54    2.05
  -1  -5  -8   25.35    2.08
   1  -5   8   24.05    2.19
  -1  -5  -8   21.34    2.30
  -1   5  -8   25.41    2.40
  -1  -5  -8   24.94    2.32
   1  -5   8   25.43    2.30
   1   5   9  193.65   10.95
  -1  -5  -9  179.42   11.19
   1   5   9  189.23   10.98
   1   5   9  192.37   10.81
  -1   5  -9  204.11   11.22
  -1  -5  -9  201.47   11.31
   1  -5   9  204.77   11.14
   1   5   9  223.38   11.00
   1   5   9  201.18   10.88
   1  -5   9  202.52   11.23
  -1   5  -9  208.53   11.08
   1  -5   9  188.38   11.13
  -1   5  -9  196.28   10.91
  -1  -5  -9  216.33   11.78
  -1   5  -9  208.24   11.25
  -1  -5  -9  200.84   10.99
   1  -5   9  205.18   10.90
  -1   5  -9  189.19   10.95
   1  -5   9  187.37   11.40
   1  -5   9  196.76   11.22
   1   5  10   71.89    4.40
   1  -5  10   70.56    4.77
  -1   5 -10   70.83    4.78
   1   5  10   68.57    4.50
  -1   5 -10   65.25    4.53
  -1   5 -10   74.72    4.82
   1   5  10   77.05    4.67
  -1  -5 -10   70.75    4.84
  -1  -5 -10   78.58    5.49
   1  -5  10   70.20    4.76
   1   5  10   70.45    4.44
  -1  -5 -10   78.05    5.01
   1  -5  10   76.42    4.48
   1  -5  10   65.47    4.77
  -1  -5 -10   74.31    4.60
  -1   5 -10   72.60    4.65
   1   5  10   67.02    4.54
   1  -5  10   77.79    4.68
  -1   5 -10   63.20    4.48
   1  -5  10   65.04    4.67
   1  -5  10   70.98    5.05
  -1  -5 -11   90.79    5.78
  -1  -5 -11  100.70    6.27
   1   5  11   86.94    5.86
   1  -5  11   94.89    6.01
   1   5  11   96.25    5.90
  -1  -5 -11   97.31    6.14
   1  -5  11  102.87    6.22
  -1   5 -11   91.28    5.88
   1   5  11  102.55    5.91
  -1  -5 -11  101.17    6.78
  -1   5 -11   87.66    5.89
  -1   5 -11  104.15    6.14
  -1   5 -11   93.42    5.82
  -1   5 -11   92.64    5.98
   1   5  11   91.22    5.63
   1  -5  11   98.86    6.09
   1   5  11   93.61    5.60
   1  -5  11   93.93    6.00
   1  -5  11   98.21    6.31
   1   5  12    1.14    1.22
   1  -5  12    2.23    0.96
  -1  -5 -12    0.38    1.54
   1  -5  12    1.63    1.13
  -1   5 -12    2.26    1.08
  -1   5 -12    2.26    1.29
  -1  -5 -12    1.16    1.26
  -1   5 -12    2.68    1.32
   1   5  12    2.46    1.16
   1   5  12    1.18    0.82
  -1  -5 -12    3.91    2.15
   1  -5  12    1.64    1.22
  -1  -5 -12    2.93    1.32
   1  -5  12    1.48    1.14
   1  -5  12    1.21    1.03
  -1  -5 -12    0.54    0.89
   1  -5  12    0.30    0.84
   1   5  13   32.39    3.00
  -1  -5 -13   43.20    4.07
   1  -5  13   39.52    3.32
   1   5  13   33.37    2.62
  -1   5 -13   39.88    3.32
  -1   5 -13   33.06    3.03
  -1  -5 -13   43.64    3.67
   1   5  13   45.22    3.25
  -1  -5 -13   44.33    3.49
  -1   5 -13   45.40    3.39
   1  -5  13   31.18    3.15
  -1  -5 -13   38.54    2.98
  -1  -5 -13   50.67    3.72
   1  -5  13   36.19    3.07
   1  -5  13   40.56    3.32
   1   5  14  210.83   11.74
   1  -5  14  197.17   11.92
   1   5  14  225.92   11.92
  -1  -5 -14  213.24   12.81
  -1   5 -14  217.51   12.03
  -1   5 -14  196.21   11.80
  -1  -5 -14  211.04   12.26
  -1  -5 -14  219.40   12.14
  -1   5 -14  199.91   11.70
  -1  -5 -14  206.54   12.14
  -1  -5 -14  198.30   11.53
   1  -5  14  199.12   11.71
   1  -5  14  215.97   11.92
   1  -5  15    3.85    1.11
   1  -5  15    5.44    1.35
   1   5  15    3.51    1.42
   1  -5  15    4.37    1.39
  -1  -5 -15    3.47    1.59
  -1  -5 -15    4.72    1.47
  -1   5 -15    4.82    1.54
   1   5  15    4.10    1.24
  -1   5 -15    3.83    1.28
  -1  -5 -15    4.76    2.04
  -1   5 -15    2.24    1.57
  -1  -5 -15    5.11    1.73
   1   5  15    2.76    1.10
   1   5  15    3.58    1.29
  -1   5 -16   -1.00    1.02
  -1  -5 -16   -0.23    1.58
   1   5  16    0.17    1.09
   1  -5  16   -0.19    1.01
   1   5  16   -0.15    1.04
   1   5  16   -0.16    1.24
  -1   5 -16    2.75    1.56
   1  -5  16    0.79    0.91
  -1  -5 -16    2.32    1.91
  -1   5 -16    1.21    1.37
  -1  -5 -16   -0.95    1.80
   1   5  16    0.17    0.90
   1  -5  16   -0.34    1.10
   1   5  17    5.37    1.21
  -1   5 -17    3.50    1.48
   1   5  17    1.72    1.16
  -1  -5 -17    1.43    1.70
   1  -5  17    2.27    1.16
  -1  -5 -17    1.87    1.60
   1  -5  17    1.71    0.96
  -1   5 -17    2.91    1.46
   1  -5  17    2.85    1.09
   1   5  17    1.52    1.03
   1   5  17    4.16    1.28
  -1  -5 -17    4.38    1.73
  -1   5 -18   30.09    2.86
   1  -5  18   32.38    2.69
   1   5  18   32.15    2.69
   1  -5  18   28.12    2.45
  -1  -5 -18   31.08    3.24
   1   5  18   32.30    2.68
  -1  -5 -18   28.02    3.07
  -1  -5 -18   25.54    3.07
  -1   5 -18   25.44    2.73
   1   5  18   28.80    2.64
   1   5  18   31.19    2.50
   1  -5  18   29.90    2.61
  -1   5 -19   83.88    5.24
   1   5  19   69.54    4.91
   1  -5  19   80.42    4.94
  -1   5 -19   78.49    5.12
   1  -5  19   74.43    4.82
   1   5  19   84.03    5.00
   1   5  19   78.32    4.75
   1   5  20    9.10    1.17
   1  -5  20    9.30    1.33
   1   5  20    9.08    1.36
   1   5  20    8.54    1.29
  -1   5 -20    8.37    1.41
  -1   5 -20    8.09    1.37
   1  -5  20    9.72    1.63
  -1  -5 -20    8.39    2.04
   1  -5  20    8.86    1.24
  -1   5 -21   39.41    3.03
   1  -5  21   42.87    2.81
   1  -5  21   45.52    2.95
  -1  -5 -21   37.78    3.39
  -1   5 -21   38.07    2.90
   1   5  21   44.21    2.95
  -1   5 -21   46.18    3.20
   1   5  21   42.08    2.69
   1   5  21   42.90    2.88
   1  -5  21   45.57    3.09
   1   5  22   43.77    2.58
  -1   5 -22   36.19    2.72
   1  -5  22   35.02    2.48
   1  -5  22   39.31    2.67
   1   5  22   40.33    2.58
  -1  -5 -22   36.98    2.91
   1   5  23    3.11    0.54
  -1   5 -23    2.25    0.67
  -1   5 -23    2.37    0.63
  -1  -6  23    0.56    0.50
  -1  -6  22    0.41    0.53
   1  -6 -22   -0.22    0.87
   1   6 -22   -0.37    0.70
  -1  -6  22    0.63    0.70
  -1  -6  21    4.19    1.03
  -1   6  21    1.84    0.73
   1  -6 -21    3.51    1.40
   1  -6 -21    1.87    1.03
  -1   6  21    3.51    0.75
   1   6 -21    2.80    1.03
  -1  -6  21    1.57    0.86
   1   6 -20    2.20    1.20
  -1   6  20    1.84    0.80
   1  -6 -20    2.05    1.71
   1  -6 -20    2.58    1.06
   1  -6 -20    0.39    1.53
  -1  -6  20    1.86    0.98
  -1   6  20    4.54    0.96
   1  -6 -20    2.59    1.51
  -1   6  20    3.56    1.17
  -1  -6  20    2.83    1.13
   1   6 -19   -0.45    1.13
  -1   6  19    1.22    1.28
   1   6 -19    0.12    0.84
   1  -6 -19    0.33    1.08
   1  -6 -19   -0.62    1.49
  -1  -6  19    2.30    1.28
  -1   6  19    1.07    0.88
   1  -6 -19   -1.30    1.61
  -1  -6  19    1.77    1.03
  -1  -6  19    0.35    0.77
  -1   6  19    0.72    0.84
  -1   6  18   39.88    3.40
  -1   6  18   38.62    3.06
   1   6 -18   36.85    3.18
   1  -6 -18   45.18    3.79
   1  -6 -18   42.79    3.76
   1  -6 -18   34.89    3.23
  -1   6  18   41.08    3.29
  -1   6  18   41.67    3.06
  -1  -6  18   40.94    3.19
  -1  -6  18   41.85    3.08
   1   6 -18   43.75    3.28
  -1  -6  17   50.78    3.69
  -1   6  17   47.27    3.52
   1  -6 -17   57.74    4.33
  -1   6  17   52.58    3.98
   1   6 -17   56.09    3.80
   1  -6 -17   49.18    4.18
  -1   6  17   49.43    3.59
  -1   6  17   46.25    3.79
   1   6 -17   46.14    3.78
  -1  -6  17   41.18    3.46
   1   6 -16  114.75    6.71
  -1   6  16  105.85    6.52
   1  -6 -16  100.36    6.97
  -1   6  16  107.07    6.78
  -1  -6  16   93.57    6.66
  -1   6  16   96.22    6.41
  -1   6  16  121.47    7.00
   1  -6 -16  106.83    7.12
   1   6 -16  107.29    6.55
  -1  -6  16  105.96    6.53
  -1  -6  16  102.67    6.53
  -1  -6  16  104.32    6.54
  -1   6  16  102.07    6.05
  -1  -6  15   32.27    2.95
   1   6 -15   37.36    2.95
  -1   6  15   31.52    2.82
  -1  -6  15   37.79    3.18
   1   6 -15   32.94    2.96
   1  -6 -15   25.17    3.18
  -1   6  15   38.51    3.22
  -1  -6  15   33.21    3.10
  -1  -6  15   29.59    2.83
  -1   6  15   32.31    3.02
   1  -6 -15   33.29    3.20
  -1   6  15   39.57    3.01
  -1  -6  15   34.53    2.94
  -1   6  15   30.89    2.47
  -1   6  14  380.76   19.73
  -1   6  14  370.22   19.63
   1  -6 -14  347.71   19.92
   1  -6 -14  351.67   20.08
  -1   6  14  394.99   20.06
  -1   6  14  389.15   20.03
  -1  -6  14  402.57   19.89
   1   6 -14  311.30   19.58
   1   6 -14  388.04   19.69
  -1   6  14  345.18   19.30
  -1  -6  14  366.89   19.82
  -1  -6  14  360.09   19.65
  -1  -6  14  361.37   19.90
  -1  -6  14  375.25   20.14
   1   6 -14  353.30   19.37
  -1  -6  13  288.84   16.28
  -1   6  13  297.32   15.86
  -1   6  13  279.28   15.75
   1   6 -13  293.03   15.59
  -1   6  13  292.44   16.02
  -1   6  13  267.86   15.34
  -1   6  13  296.96   16.04
   1  -6 -13  273.34   16.21
   1   6 -13  274.63   15.59
  -1  -6  13  292.18   15.76
  -1   6  13  288.64   15.75
  -1  -6  13  286.77   16.07
   1   6 -13  299.66   15.79
  -1   6  13  287.37   15.53
  -1  -6  13  307.89   16.00
   1  -6 -13  294.40   16.11
   1  -6 -13  330.03   17.06
  -1  -6  13  285.90   16.27
  -1   6  12    9.87    1.37
   1  -6 -12   12.15    2.47
  -1  -6  12   11.62    1.85
  -1   6  12   12.08    1.76
   1   6 -12   11.35    1.46
   1  -6 -12    9.67    1.83
  -1   6  12    9.91    1.55
  -1   6  12   10.72    1.27
  -1  -6  12    7.81    1.70
   1  -6 -12   11.04    2.17
   1   6 -12   12.41    1.73
  -1  -6  12   10.41    1.56
  -1   6  12   11.93    1.81
  -1  -6  12    8.25    1.60
   1   6 -12    9.44    1.42
  -1  -6  12    8.18    1.55
  -1   6  12    9.82    1.47
  -1   6  12   10.78    1.73
  -1  -6  12   13.13    1.90
   1  -6 -11    6.77    1.55
  -1   6  11    3.07    1.10
  -1   6  11    5.31    1.38
  -1  -6  11    4.84    1.55
  -1   6  11    8.66    1.60
   1   6 -11    6.50    1.34
   1   6 -11    5.38    1.31
  -1  -6  11    3.12    1.32
  -1   6  11    4.45    1.16
  -1   6  11    4.83    1.13
  -1  -6  11    4.88    1.50
   1  -6 -11    5.26    1.65
  -1   6  11    5.43    0.99
   1  -6 -11    5.35    1.68
  -1  -6  11    6.93    1.32
  -1   6  11    4.13    1.20
   1   6 -11    7.59    1.34
  -1  -6  11    5.67    1.21
  -1  -6  11    4.59    1.31
   1  -6 -11    6.24    2.18
   1  -6 -10   46.06    4.07
  -1  -6  10   41.67    3.51
  -1   6  10   41.28    3.22
  -1  -6  10   43.40    3.11
   1  -6 -10   38.45    3.50
   1   6 -10   47.31    3.27
   1   6 -10   45.41    3.10
   1   6 -10   44.11    3.05
   1   6 -10   47.35    3.42
  -1   6  10   44.50    2.93
   1  -6 -10   44.73    3.41
  -1  -6  10   41.75    3.24
  -1   6  10   42.31    3.31
  -1   6  10   40.92    3.05
   1   6 -10   47.00    3.27
  -1  -6  10   39.86    3.34
  -1   6  10   40.16    3.27
  -1  -6  10   39.38    3.26
  -1   6  10   40.72    3.18
  -1   6  10   40.15    3.03
   1  -6  -9  160.00    9.32
  -1  -6   9  135.89    8.78
  -1   6   9  152.51    8.55
  -1  -6   9  142.99    8.36
   1  -6  -9  139.94    8.61
   1  -6  -9  130.72    8.95
  -1   6   9  150.01    8.61
   1   6  -9  159.01    8.59
  -1  -6   9  150.86    8.60
  -1  -6   9  141.66    8.58
  -1   6   9  155.91    8.61
   1   6  -9  149.07    8.38
  -1   6   9  153.73    8.58
   1   6  -9  138.25    8.53
   1   6  -9  156.05    8.54
  -1  -6   9  155.24    8.75
  -1   6   9  158.45    8.44
  -1   6   9  142.61    8.35
  -1   6   9  139.36    8.21
   1   6  -9  161.23    8.44
  -1  -6   8  508.33   26.39
   1  -6  -8  524.93   26.98
  -1   6   8  497.97   26.23
  -1  -6   8  510.83   26.56
   1   6  -8  473.49   26.07
  -1   6   8  457.18   26.02
   1   6  -8  522.41   26.34
  -1  -6   8  476.74   26.05
  -1   6   8  489.67   25.97
   1  -6  -8  537.13   26.46
   1   6  -8  498.94   26.25
   1   6  -8  502.63   26.25
  -1   6   8  509.70   26.33
   1   6  -8  503.17   26.22
   1   6  -8  524.86   26.31
  -1   6   8  535.30   26.35
  -1  -6   8  497.01   26.42
   1   6  -8  491.69   26.10
  -1   6   8  501.21   26.10
  -1  -6   8  495.09   26.33
  -1   6   8  511.42   26.32
   1  -6  -8  496.63   26.91
   1  -6  -7   61.46    4.54
  -1   6   7   55.93    3.85
  -1  -6   7   58.97    4.08
  -1   6   7   59.59    3.74
  -1   6   7   57.22    3.87
  -1  -6   7   62.95    4.09
   1   6  -7   57.20    3.87
  -1  -6   7   64.03    4.13
   1   6  -7   55.45    3.84
  -1   6   7   59.80    3.68
   1  -6  -7   64.51    4.04
   1  -6  -7   60.87    4.65
  -1  -6   7   57.22    3.72
  -1   6   7   66.01    4.01
   1   6  -7   52.40    3.70
   1  -6  -7   60.45    4.29
  -1   6   7   56.82    3.76
   1   6  -7   58.27    3.89
   1   6  -7   53.25    3.81
  -1   6   7   54.75    3.87
   1   6  -7   59.84    3.68
   1   6  -7   58.62    3.87
  -1  -6   7   65.40    3.98
   1   6  -7   56.68    3.90
  -1  -6   6  139.46    8.93
  -1   6   6  151.67    8.82
  -1   6   6  158.88    8.52
   1  -6  -6  162.11    9.66
   1   6  -6  150.74    8.73
   1  -6  -6  158.32    8.85
  -1   6   6  157.31    8.62
   1   6  -6  170.18    8.86
  -1   6   6  150.15    8.68
  -1   6   6  162.93    8.90
  -1  -6   6  155.60    8.95
   1   6  -6  165.44    8.65
  -1   6   6  168.88    8.93
   1   6  -6  157.56    8.66
  -1   6   6  148.46    8.63
   1  -6  -6  155.58    9.20
  -1  -6   6  167.03    9.05
   1   6  -6  170.21    8.84
  -1  -6   6  155.41    8.82
   1   6  -6  142.62    8.70
  -1   6   6  150.25    8.76
  -1  -6   6  175.09    9.24
  -1   6   5  552.90   32.66
  -1  -6   5  585.57   32.85
   1   6  -5  691.21   32.81
  -1  -6   5  604.22   32.94
   1  -6  -5  652.44   32.76
  -1  -6   5  615.77   32.90
   1  -6  -5  599.28   33.09
  -1   6   5  619.05   32.59
   1  -6  -5  665.09   33.70
  -1   6   5  620.69   32.49
  -1   6   5  651.57   32.83
   1   6  -5  703.09   32.66
  -1   6   5  637.00   32.82
   1   6  -5  679.86   32.69
  -1  -6   5  641.14   33.03
   1   6  -5  666.36   32.75
  -1   6   5  557.44   32.54
  -1  -6   5  676.51   33.17
  -1  -6   5  590.15   32.71
   1   6  -5  684.16   32.73
  -1   6   5  641.19   32.67
  -1  -6   4  360.47   19.38
  -1   6   4  340.12   18.87
  -1   6   4  353.84   18.93
  -1  -6   4  385.75   19.31
   1   6  -4  373.42   19.04
   1  -6  -4  334.30   19.34
   1  -6  -4  325.02   19.62
  -1   6   4  357.89   18.84
  -1  -6   4  352.05   19.16
  -1   6   4  382.03   19.14
  -1   6   4  349.09   18.98
  -1  -6   4  358.74   19.31
   1   6  -4  366.46   18.92
  -1  -6   4  390.02   19.44
  -1  -6   4  347.89   19.00
   1   6  -4  384.27   18.98
   1  -6  -4  390.59   19.82
   1  -6  -4  393.19   20.12
   1   6  -4  385.46   18.94
  -1   6   4  343.67   18.97
   1   6  -3    2.11    0.80
   1   6  -3    1.11    0.65
  -1   6   3    2.67    0.81
   1   6  -3    2.41    0.77
  -1  -6   3    2.20    1.00
   1   6  -3    1.74    0.70
   1   6  -3    1.53    0.84
  -1   6   3    0.65    0.70
  -1   6   3    2.33    0.68
  -1  -6   3    2.67    1.05
  -1   6   3    3.39    0.93
   1  -6  -3    3.82    1.66
   1  -6  -3    0.55    0.94
  -1  -6   3    0.86    1.05
  -1  -6   3    1.77    0.77
   1   6  -3    1.02    0.80
  -1   6   3    0.72    0.71
  -1  -6   3    1.93    1.03
   1  -6  -3    2.92    1.60
  -1  -6   3    1.98    0.65
  -1   6   3    1.75    0.67
   1  -6  -2  226.58   13.24
  -1   6   2  229.49   12.64
   1   6  -2  246.00   12.50
   1   6  -2  238.06   12.51
   1   6  -2  248.29   12.60
  -1   6   2  247.83   12.70
   1   6  -2  237.08   12.61
  -1  -6   2  232.32   12.98
   1   6  -2  231.92   12.57
  -1  -6   2  215.58   12.61
  -1  -6   2  258.73   12.98
  -1   6   2  242.29   12.58
   1  -6  -2  226.59   13.43
   1  -6  -2  232.99   12.98
  -1   6   2  246.19   12.51
  -1   6   2  236.37   12.68
  -1   6   2  238.51   12.62
  -1  -6   2  244.31   13.00
  -1  -6   2  212.21   12.99
   1   6  -2  236.88   12.60
   1   6  -2  220.35   12.42
  -1   6   2  234.99   12.49
  -1   6   1    3.63    0.84
  -1   6   1    3.88    0.95
  -1   6   1    3.23    0.81
  -1  -6   1    2.84    0.98
  -1  -6   1    2.99    1.17
  -1   6   1    3.37    0.99
  -1   6   1    3.34    0.72
   1  -6  -1    3.88    1.75
   1   6  -1    3.89    0.86
   1   6  -1    3.14    0.71
   1   6  -1    3.27    0.75
  -1   6   1    3.43    0.76
   1   6  -1    3.48    0.79
   1   6  -1    3.77    0.81
  -1   6   1    3.52    0.94
   1   6  -1    2.93    0.75
  -1  -6   1    2.58    1.06
   1  -6  -1    3.29    1.17
   1   6  -1    4.01    0.76
  -1   6   0   -0.54    0.74
  -1   6   0    0.64    0.68
   1  -6   0   -0.64    1.91
   1   6   0    0.53    0.70
   1   6   0    0.66    0.66
  -1   6   0    0.31    0.77
  -1  -6   0   -0.15    1.20
  -1  -6   0    0.92    0.84
   1  -6   0    0.70    1.00
   1   6   0   -0.29    0.64
   1   6   0    0.26    0.55
  -1   6   0   -0.18    0.72
   1  -6   0   -0.45    1.12
  -1   6   0    0.08    0.64
  -1  -6   0    0.84    0.89
   1   6   0    0.54    0.70
  -1  -6   0    0.42    1.11
  -1  -6   0    0.46    0.76
   1   6   0    0.62    0.61
  -1   6   0   -0.08    0.68
   1   6   1  152.04    8.23
  -1  -6  -1  144.91    8.37
  -1   6  -1  151.89    8.33
  -1   6  -1  148.42    8.11
  -1  -6  -1  136.13    8.59
   1   6   1  150.05    8.10
  -1   6  -1  148.49    8.40
   1   6   1  156.57    8.23
   1  -6   1  140.51    9.25
  -1   6  -1  150.65    8.20
  -1  -6  -1  155.14    8.86
   1  -6   1  153.69    8.69
   1   6   1  143.07    8.10
  -1  -6  -1  143.43    8.46
  -1   6  -1  153.49    8.26
   1  -6   1  135.28    8.70
   1   6   1  153.93    8.14
  -1  -6  -1  155.55    8.47
   1   6   1  150.49    8.26
   1   6   1  155.15    8.22
   1   6   2    8.90    1.12
  -1   6  -2    9.66    1.20
  -1  -6  -2    9.79    1.23
  -1   6  -2    5.26    1.07
   1   6   2    7.73    1.14
  -1  -6  -2    8.38    1.29
  -1   6  -2    8.34    1.36
  -1   6  -2    8.87    1.03
  -1  -6  -2    8.92    1.26
   1  -6   2    8.75    2.19
  -1  -6  -2    9.10    1.79
  -1  -6  -2    6.42    1.62
   1   6   2    7.74    1.02
   1   6   2    9.34    1.15
  -1  -6  -2    6.78    1.49
   1  -6   2    7.88    1.72
   1   6   2    7.27    0.96
   1   6   2    8.01    1.03
   1  -6   2    8.94    1.63
  -1   6  -3   -0.42    0.91
  -1   6  -3    0.10    0.80
   1   6   3   -0.34    0.62
   1   6   3   -0.17    0.73
   1   6   3    0.37    0.67
  -1   6  -3    0.20    0.84
  -1   6  -3    0.45    0.63
  -1  -6  -3    0.70    1.32
  -1  -6  -3    0.18    1.36
  -1   6  -3    0.70    1.09
   1   6   3    0.81    0.75
  -1  -6  -3    0.45    1.11
  -1  -6  -3    0.13    0.88
   1  -6   3   -1.82    1.91
   1   6   3   -0.14    0.69
  -1  -6  -3    1.09    0.96
   1  -6   3    0.31    1.04
  -1  -6  -3    0.53    0.75
   1  -6   3   -0.88    1.19
  -1  -6  -3    0.61    0.93
   1   6   4   36.17    2.47
   1   6   4   32.24    2.41
  -1   6  -4   35.40    2.37
  -1   6  -4   35.34    2.75
  -1  -6  -4   34.99    2.70
   1  -6   4   32.88    3.50
   1   6   4   30.86    2.18
   1  -6   4   28.50    2.70
  -1   6  -4   36.03    2.67
  -1   6  -4   38.89    2.66
  -1  -6  -4   37.00    3.29
   1   6   4   31.05    2.27
  -1  -6  -4   33.04    3.01
  -1   6  -4   33.18    2.37
  -1  -6  -4   34.21    2.72
  -1   6  -4   36.79    2.43
  -1  -6  -4   33.10    2.49
  -1  -6  -4   34.49    2.74
   1   6   4   34.42    2.50
  -1  -6  -4   34.93    2.86
   1  -6   4   31.60    2.98
   1   6   4   35.57    2.53
   1   6   5  161.42    8.67
   1   6   5  154.59    8.59
   1   6   5  153.99    8.71
  -1  -6  -5  162.65    9.44
  -1  -6  -5  150.24    8.89
  -1   6  -5  153.75    8.91
  -1  -6  -5  163.30    9.33
   1  -6   5  174.09    9.35
   1   6   5  151.87    8.45
  -1   6  -5  150.29    8.59
   1  -6   5  169.03    9.85
  -1  -6  -5  148.03    8.89
  -1   6  -5  155.64    8.56
   1  -6   5  165.45    8.99
  -1  -6  -5  150.22    9.01
  -1   6  -5  163.06    8.62
   1   6   5  146.99    8.65
  -1   6  -5  152.31    8.80
   1   6   6  239.53   12.63
   1   6   6  233.16   12.51
  -1  -6  -6  228.06   12.94
   1   6   6  242.96   12.71
  -1  -6  -6  234.36   13.00
  -1  -6  -6  249.40   13.30
  -1   6  -6  229.74   12.57
   1   6   6  232.06   12.43
  -1  -6  -6  229.54   12.83
   1  -6   6  244.52   12.81
  -1  -6  -6  232.78   12.88
   1  -6   6  231.14   13.07
  -1   6  -6  226.31   12.51
  -1   6  -6  210.75   12.69
   1  -6   6  229.02   13.25
   1   6   6  238.96   12.63
   1   6   7  269.18   14.18
  -1  -6  -7  279.94   14.83
   1  -6   7  261.93   14.26
  -1  -6  -7  261.37   14.40
  -1  -6  -7  229.54   14.32
  -1   6  -7  257.99   14.10
   1   6   7  254.55   14.05
  -1   6  -7  273.94   14.20
  -1  -6  -7  259.27   14.46
   1   6   7  267.62   14.28
   1   6   7  274.79   14.06
  -1   6  -7  250.70   14.00
   1  -6   7  257.15   14.76
   1  -6   7  265.02   14.59
   1   6   7  274.98   14.07
  -1  -6  -7  254.88   14.54
   1  -6   7  273.64   14.62
  -1   6  -7  271.70   14.38
   1  -6   8  117.35    6.93
   1   6   8  121.43    6.94
  -1   6  -8  123.00    6.96
  -1  -6  -8  118.91    7.32
   1   6   8  126.38    6.83
  -1   6  -8  120.03    7.21
  -1  -6  -8  120.91    7.26
  -1  -6  -8  114.86    7.66
  -1  -6  -8  119.10    7.43
   1   6   8  111.61    6.74
   1  -6   8  117.23    7.28
  -1   6  -8  115.55    6.78
   1  -6   8  119.32    7.53
  -1   6  -8  121.75    7.23
   1  -6   8  125.80    7.26
  -1  -6  -8  102.75    7.00
  -1   6  -8  110.61    6.84
   1  -6   8  115.51    7.15
   1   6   8  124.87    6.83
   1   6   9  206.19   11.44
  -1   6  -9  196.39   11.59
  -1   6  -9  205.77   11.87
  -1   6  -9  206.99   11.89
  -1  -6  -9  205.15   12.01
   1   6   9  233.54   11.61
   1  -6   9  221.66   11.92
  -1  -6  -9  204.99   11.98
   1   6   9  201.45   11.60
  -1   6  -9  208.81   11.64
   1  -6   9  214.66   11.98
   1   6   9  201.70   11.49
  -1   6  -9  219.48   11.56
   1  -6   9  209.87   11.90
   1  -6   9  211.71   11.60
  -1  -6  -9  209.31   12.47
  -1  -6  -9  218.76   12.19
   1  -6   9  209.81   12.18
   1   6  10  102.39    6.36
   1  -6  10  100.06    6.46
   1   6  10  115.85    6.49
   1   6  10  103.60    6.09
  -1   6 -10   95.37    6.50
   1   6  10  112.14    6.29
   1  -6  10  108.04    6.25
  -1  -6 -10  101.42    6.73
  -1  -6 -10   99.93    6.64
   1  -6  10  110.04    6.69
  -1   6 -10   98.02    6.20
  -1   6 -10  104.64    6.54
  -1  -6 -10  100.24    6.68
  -1  -6 -10  124.27    7.55
  -1   6 -10  107.21    6.37
   1  -6  10   92.10    6.37
   1  -6  10   99.60    6.54
   1  -6  10  110.34    6.89
   1   6  10  100.27    6.21
   1   6  11   14.94    2.00
   1  -6  11   13.89    1.78
   1  -6  11   11.59    1.84
   1   6  11   15.14    1.90
   1   6  11   16.71    1.59
  -1  -6 -11   15.06    2.05
   1   6  11   15.86    1.71
   1  -6  11   14.66    1.67
  -1   6 -11   15.26    1.97
  -1  -6 -11   11.51    2.18
   1   6  11   15.59    1.79
  -1  -6 -11   12.80    2.10
  -1  -6 -11   13.30    2.62
  -1   6 -11   15.55    1.96
   1  -6  11   12.54    1.94
  -1   6 -11   13.47    1.96
  -1   6 -11   16.05    1.80
   1  -6  11   14.30    1.98
   1   6  12  176.41    9.80
   1   6  12  168.01    9.81
   1  -6  12  158.96    9.99
   1   6  12  154.54    9.23
  -1   6 -12  156.65    9.79
  -1   6 -12  174.73    9.86
   1   6  12  177.81    9.69
  -1  -6 -12  173.03   10.74
  -1  -6 -12  171.78   10.16
  -1   6 -12  175.38    9.95
   1  -6  12  181.25   10.14
   1   6  12  166.62    9.65
   1  -6  12  167.22    9.94
   1  -6  12  171.78    9.77
  -1  -6 -12  163.95   10.06
   1  -6  13   95.21    6.41
   1   6  13   97.85    6.20
   1   6  13   93.76    6.02
  -1   6 -13   97.76    6.25
   1  -6  13   88.75    5.99
  -1   6 -13   91.14    6.09
  -1  -6 -13  104.95    7.28
   1   6  13  101.41    6.10
  -1  -6 -13   99.78    6.60
   1  -6  13   86.64    6.18
  -1  -6 -13   97.71    6.51
   1  -6  13  100.45    6.36
  -1   6 -13   97.63    6.26
   1   6  13   99.21    6.17
   1  -6  14   64.37    4.78
  -1   6 -14   69.45    4.72
   1   6  14   72.78    4.66
  -1  -6 -14   76.00    5.75
   1  -6  14   60.74    4.65
  -1   6 -14   59.55    4.44
  -1  -6 -14   70.45    5.05
  -1   6 -14   59.82    4.65
   1   6  14   61.72    4.49
  -1  -6 -14   63.53    4.93
   1  -6  14   69.62    4.51
   1  -6  14   64.22    4.72
   1   6  14   67.54    4.58
   1   6  15   25.97    2.52
  -1   6 -15   25.01    2.51
  -1  -6 -15   23.29    2.98
   1  -6  15   32.01    2.88
  -1  -6 -15   29.44    2.90
   1  -6  15   27.01    2.75
   1   6  15   23.94    2.43
   1   6  15   24.40    2.49
  -1  -6 -15   27.75    3.50
  -1   6 -15   26.13    2.75
  -1  -6 -15   24.48    2.88
  -1   6 -15   25.59    2.39
  -1   6 -15   29.10    2.86
   1  -6  15   29.93    2.80
   1  -6  16  162.88    9.60
  -1   6 -16  141.32    9.22
   1   6  16  160.26    9.36
   1   6  16  163.04    9.40
  -1   6 -16  164.33    9.69
  -1  -6 -16  169.80    9.88
   1  -6  16  172.77    9.60
  -1  -6 -16  153.40   10.24
  -1   6 -16  156.17    9.52
  -1  -6 -16  157.38    9.95
   1  -6  16  164.97    9.54
   1   6  16  163.58    9.31
   1   6  17   -0.13    1.02
   1   6  17   -1.05    1.23
   1  -6  17    0.50    1.09
   1   6  17   -0.60    1.07
  -1  -6 -17   -0.21    1.39
   1  -6  17    0.13    0.89
   1   6  17   -0.94    0.88
   1  -6  17    0.54    0.95
   1  -6  17   -0.14    0.95
  -1  -6 -17    0.27    1.65
  -1   6 -17   -0.55    1.31
  -1   6 -17    0.18    1.29
   1  -6  17    0.16    1.07
  -1   6 -18    0.32    0.94
   1   6  18    1.37    0.92
  -1   6 -18    0.33    1.13
   1  -6  18    0.77    1.20
  -1  -6 -18    1.40    1.56
   1   6  18    4.37    1.20
   1  -6  18    2.00    0.98
  -1   6 -18    0.83    1.33
   1   6  18    0.14    1.15
  -1  -6 -18    2.83    1.64
   1  -6  18    2.14    1.12
   1   6  19   57.44    3.82
  -1   6 -19   52.69    3.94
   1  -6  19   58.74    3.81
  -1   6 -19   58.83    4.06
   1   6  19   61.13    3.86
   1  -6  19   50.84    3.68
   1   6  19   55.71    3.61
  -1  -6 -19   51.58    4.44
  -1  -6 -19   62.05    4.39
  -1   6 -19   59.35    4.01
   1   6  20   31.67    2.34
   1  -6  20   27.02    2.19
   1  -6  20   33.85    2.34
  -1   6 -20   27.75    2.37
  -1   6 -20   33.57    2.59
  -1  -6 -20   32.44    2.87
  -1  -6 -20   30.23    2.97
  -1   6 -20   29.16    2.40
   1   6  20   30.47    2.31
   1   6  20   31.20    2.14
  -1   6 -20   27.24    2.36
   1  -6  21   17.67    1.43
   1   6  21   19.74    1.55
  -1   6 -21   16.34    1.55
   1   6  21   18.71    1.54
  -1   6 -21   18.45    1.73
  -1   6 -21   18.24    1.67
  -1  -6 -21   20.17    2.07
  -1  -6 -21   19.98    2.04
   1  -6  21   17.28    1.43
   1   6  21   17.45    1.33
   1   6  22   43.60    2.57
  -1  -6 -22   47.55    3.06
  -1   6 -22   36.96    2.70
  -1   6 -22   42.23    2.70
  -1  -6 -22   40.46    2.91
   1  -7 -22   16.52    1.80
  -1   7  22   18.52    1.41
   1   7 -22   19.75    1.51
  -1  -7  22   20.81    1.52
  -1   7  21   11.90    1.24
  -1  -7  21   12.52    1.21
   1   7 -21   12.21    1.33
   1  -7 -21    9.41    1.53
  -1   7  21    9.42    0.95
  -1  -7  21   14.92    1.37
   1  -7 -20   18.10    1.70
  -1   7  20   15.30    1.46
  -1   7  20   21.79    1.84
  -1  -7  20   17.91    1.71
   1  -7 -20   20.86    2.15
   1  -7 -20   19.05    2.24
   1   7 -20   17.32    1.57
   1   7 -20   19.94    1.90
   1  -7 -19   12.47    2.37
   1  -7 -19   12.07    2.00
   1   7 -19    9.43    1.35
   1  -7 -19    9.29    1.61
   1  -7 -19   10.39    1.39
  -1   7  19    8.56    1.18
   1   7 -19    7.60    1.43
  -1  -7  19   10.85    1.29
  -1  -7  19    7.35    1.12
  -1   7  19    7.87    1.38
  -1  -7  18    1.89    0.96
  -1   7  18   -0.11    0.88
  -1  -7  18    0.96    0.92
  -1   7  18   -0.75    1.18
  -1  -7  18    0.60    1.06
   1   7 -18    0.13    1.09
   1  -7 -18    0.14    0.90
   1  -7 -18    1.44    1.38
   1   7 -18    1.32    1.14
   1  -7 -18    1.71    1.60
  -1   7  17   28.13    2.38
  -1   7  17   26.68    2.66
   1  -7 -17   27.21    2.77
  -1  -7  17   26.27    2.56
   1  -7 -17   29.90    3.04
  -1  -7  17   27.34    2.35
   1   7 -17   25.11    2.43
   1   7 -17   21.89    2.46
   1  -7 -17   26.13    2.40
  -1  -7  17   24.90    2.36
  -1   7  16   77.31    5.15
  -1  -7  16   75.49    5.09
   1  -7 -16   80.51    5.77
  -1   7  16   77.95    5.36
  -1   7  16   93.02    5.57
   1   7 -16   81.16    5.17
   1  -7 -16   74.69    5.16
  -1   7  16   82.76    5.00
  -1   7  16   80.12    4.77
  -1  -7  16   79.82    5.21
  -1  -7  16   79.40    5.41
  -1  -7  16   75.70    5.23
   1  -7 -16   77.55    5.50
  -1   7  15  117.74    7.31
   1   7 -15  118.96    7.26
   1  -7 -15  122.98    7.65
   1  -7 -15  121.18    7.35
  -1   7  15  121.28    7.54
  -1   7  15  117.11    7.08
   1  -7 -15  110.55    7.78
  -1  -7  15  121.09    7.24
  -1   7  15  134.12    7.67
  -1  -7  15  119.85    7.41
  -1  -7  15  123.17    7.50
  -1  -7  15  123.91    7.58
  -1   7  15  118.01    6.94
  -1   7  14    1.80    0.99
  -1  -7  14    0.89    1.21
  -1   7  14    0.33    1.10
  -1   7  14   -0.26    0.79
  -1  -7  14    0.18    1.13
   1  -7 -14    0.65    1.04
  -1  -7  14    0.59    0.91
  -1   7  14    0.74    1.18
   1  -7 -14    3.22    1.73
  -1  -7  14    0.45    1.12
  -1   7  14   -0.19    1.03
   1   7 -14    1.63    1.13
   1   7 -14    0.82    0.84
  -1  -7  14    0.37    1.18
   1  -7 -14    0.39    1.30
  -1  -7  14    0.94    1.36
  -1  -7  13   92.58    6.13
  -1   7  13   95.43    5.78
   1   7 -13   83.81    5.46
  -1   7  13   93.73    5.45
   1  -7 -13   87.30    5.83
  -1   7  13   89.71    5.85
   1  -7 -13   86.73    6.16
  -1   7  13   88.48    5.77
   1   7 -13   78.44    5.62
  -1  -7  13   84.18    5.46
   1   7 -13   80.04    5.49
  -1  -7  13   87.62    5.76
  -1  -7  13   84.03    5.81
   1  -7 -13   88.86    5.63
  -1  -7  13   95.71    6.21
  -1   7  13   78.03    5.29
   1   7 -12    3.50    1.18
  -1  -7  12    3.23    1.14
  -1  -7  12    0.88    1.26
  -1   7  12    3.24    1.30
  -1  -7  12    2.39    1.45
   1   7 -12    3.74    1.43
   1  -7 -12    2.24    1.36
  -1   7  12    3.71    1.09
  -1  -7  12    4.56    1.55
  -1   7  12    1.55    0.74
   1  -7 -12    2.53    1.55
  -1  -7  12    3.49    1.48
  -1  -7  12    2.07    1.13
  -1   7  12    3.55    1.18
  -1   7  12    3.62    1.37
   1   7 -12    3.77    1.01
   1  -7 -12    6.53    1.37
  -1   7  12    3.38    1.16
   1   7 -12    4.42    1.22
  -1   7  11   21.04    2.09
  -1  -7  11   24.30    2.65
   1   7 -11   21.20    2.16
  -1  -7  11   18.27    2.37
  -1   7  11   23.70    2.40
  -1   7  11   18.27    1.91
   1   7 -11   21.38    1.92
  -1   7  11   19.74    1.80
   1  -7 -11   17.82    2.76
  -1   7  11   23.20    2.41
   1   7 -11   24.59    2.20
   1   7 -11   17.92    2.23
  -1  -7  11   22.74    2.24
  -1  -7  11   24.63    2.47
  -1  -7  11   18.54    1.94
  -1   7  11   22.84    2.29
  -1   7  11   21.38    2.21
  -1  -7  11   20.38    2.41
   1  -7 -11   18.98    2.33
   1   7 -10   67.38    4.62
  -1   7  10   69.83    4.69
  -1   7  10   62.99    4.62
  -1   7  10   70.13    4.38
  -1   7  10   64.71    4.62
  -1  -7  10   65.88    4.76
   1  -7 -10   69.99    4.82
   1   7 -10   71.95    4.79
  -1   7  10   72.90    4.25
  -1   7  10   73.19    4.76
  -1  -7  10   67.81    4.65
   1   7 -10   73.71    4.67
  -1  -7  10   59.95    4.32
   1   7 -10   68.77    4.32
  -1  -7  10   63.25    4.76
  -1  -7  10   68.79    4.97
  -1   7  10   71.81    4.49
   1   7  -9   63.25    4.32
  -1  -7   9   69.18    4.70
   1   7  -9   64.85    4.41
  -1   7   9   61.22    4.00
  -1   7   9   58.64    4.23
  -1   7   9   56.73    3.85
   1  -7  -9   61.90    4.40
  -1  -7   9   64.21    4.40
  -1   7   9   68.30    4.40
  -1   7   9   65.10    4.35
  -1  -7   9   58.78    4.01
   1   7  -9   61.06    4.18
   1   7  -9   58.58    3.95
  -1  -7   9   63.10    4.36
  -1   7   9   59.54    4.25
  -1  -7   9   70.99    4.62
  -1   7   9   63.20    4.11
   1  -7  -8   98.76    6.62
  -1   7   8   87.43    5.31
  -1  -7   8   77.32    5.46
  -1   7   8   82.97    5.30
   1  -7  -8   76.13    5.71
  -1   7   8   81.00    5.11
   1  -7  -8   77.09    5.29
  -1   7   8   79.54    5.24
   1   7  -8   88.61    5.42
   1   7  -8   86.48    5.35
   1   7  -8   80.29    5.04
  -1   7   8   83.80    4.95
  -1  -7   8   82.78    5.39
   1   7  -8   88.58    5.26
  -1   7   8   82.32    5.02
   1   7  -8   83.49    5.02
  -1  -7   8   78.73    5.46
  -1  -7   8   84.55    5.36
   1  -7  -8   77.63    5.79
   1   7  -8   82.61    5.33
  -1   7   7  232.95   13.59
  -1  -7   7  242.03   13.90
   1  -7  -7  261.30   14.79
   1   7  -7  269.89   13.70
   1   7  -7  249.19   13.74
   1   7  -7  254.38   13.75
   1  -7  -7  253.75   14.30
  -1   7   7  240.80   13.34
  -1   7   7  253.52   13.43
  -1  -7   7  258.52   13.96
  -1   7   7  246.60   13.30
   1   7  -7  239.89   13.70
  -1   7   7  257.03   13.72
   1  -7  -7  257.76   14.45
  -1  -7   7  256.58   13.89
  -1  -7   7  258.74   13.72
   1   7  -7  246.55   13.55
   1  -7  -7  256.54   13.75
   1   7  -7  237.69   13.45
  -1   7   7  245.62   13.52
  -1   7   6   67.57    4.27
  -1  -7   6   66.50    4.72
   1   7  -6   67.89    4.54
   1   7  -6   79.00    4.71
  -1   7   6   72.96    4.38
  -1   7   6   79.09    4.73
   1   7  -6   72.18    4.62
   1   7  -6   75.09    4.52
  -1  -7   6   78.46    4.92
   1   7  -6   72.86    4.58
   1  -7  -6   72.35    4.60
  -1  -7   6   74.08    4.85
   1  -7  -6   70.82    5.41
  -1  -7   6   75.00    5.08
   1  -7  -6   78.18    5.29
   1   7  -6   62.70    4.43
  -1   7   6   64.41    4.36
  -1  -7   6   70.18    4.57
   1   7  -6   74.71    4.74
  -1   7   6   70.00    4.50
  -1   7   5   20.89    1.93
  -1  -7   5   21.13    2.09
  -1   7   5   21.05    2.10
  -1   7   5   24.72    1.93
   1   7  -5   21.82    1.95
  -1  -7   5   22.90    2.19
  -1   7   5   24.24    1.90
   1   7  -5   23.05    2.12
   1  -7  -5   20.99    2.51
  -1  -7   5   21.95    2.30
   1   7  -5   25.10    2.15
   1  -7  -5   20.00    2.88
   1   7  -5   24.19    1.96
  -1  -7   5   26.97    2.45
  -1  -7   5   25.59    2.50
  -1  -7   5   21.97    2.00
   1   7  -5   20.27    2.08
  -1   7   5   25.26    2.06
   1   7  -4  456.13   22.74
  -1  -7   4  372.11   22.71
   1  -7  -4  415.11   23.68
  -1  -7   4  454.20   23.19
  -1   7   4  402.10   22.67
  -1   7   4  417.90   22.53
   1   7  -4  446.86   22.56
  -1  -7   4  438.73   23.13
   1   7  -4  461.12   22.64
  -1   7   4  420.88   22.48
   1  -7  -4  422.89   23.27
   1   7  -4  493.09   22.81
  -1  -7   4  468.35   23.02
  -1  -7   4  407.45   22.81
  -1  -7   4  430.91   23.06
  -1   7   4  443.75   22.76
  -1  -7   4  399.86   22.60
   1   7  -4  431.73   22.62
  -1   7   4  440.16   22.69
  -1  -7   3  252.61   14.13
  -1   7   3  257.87   13.66
  -1  -7   3  221.38   13.80
  -1   7   3  230.97   13.81
  -1   7   3  261.02   13.71
  -1  -7   3  254.22   13.92
  -1  -7   3  263.53   14.37
   1   7  -3  273.25   13.65
   1  -7  -3  252.18   14.88
   1  -7  -3  237.61   14.29
  -1   7   3  258.16   13.87
  -1   7   3  261.36   13.89
   1   7  -3  278.09   13.75
   1   7  -3  274.05   13.74
  -1  -7   3  261.26   14.23
  -1  -7   3  254.32   14.20
   1  -7  -3  243.16   14.50
   1   7  -3  260.10   13.81
  -1   7   3  257.56   13.82
  -1   7   2  659.86   34.15
   1  -7  -2  530.87   34.64
   1  -7  -2  681.56   34.66
  -1  -7   2  665.53   34.12
   1  -7  -2  622.31   35.12
  -1   7   2  696.37   34.10
  -1   7   2  677.83   33.96
   1  -7  -2  601.17   34.55
  -1  -7   2  641.95   34.56
  -1   7   2  683.72   33.95
  -1  -7   2  673.96   34.43
  -1   7   2  659.41   34.10
  -1  -7   2  636.11   34.43
   1   7  -2  656.28   34.01
  -1   7   2  647.79   34.08
   1   7  -2  619.91   33.78
  -1  -7   2  700.43   34.55
   1   7  -2  707.15   33.90
   1   7  -2  654.79   33.92
  -1   7   1   18.29    1.64
   1   7  -1   15.67    1.55
   1   7  -1   17.54    1.53
  -1   7   1   17.86    1.75
  -1  -7   1   15.39    1.98
   1  -7  -1   14.54    2.59
   1   7  -1   16.70    1.50
  -1  -7   1   15.71    1.86
   1  -7  -1   15.17    1.78
   1  -7  -1   17.01    2.07
  -1  -7   1   19.10    1.70
   1   7  -1   17.15    1.48
  -1   7   1   15.92    1.79
   1  -7  -1   15.06    2.20
   1   7  -1   17.15    1.63
  -1  -7   1   19.15    2.13
  -1   7   1   16.00    1.66
   1  -7  -1   12.61    2.19
  -1   7   1   16.95    1.58
  -1   7   0  100.84    5.63
   1   7   0   98.12    5.50
   1   7   0  103.31    5.71
  -1   7   0   91.83    5.68
   1   7   0   95.60    5.41
  -1   7   0   97.97    5.66
   1  -7   0   80.38    6.58
  -1   7   0   89.99    5.81
  -1  -7   0   90.12    6.14
   1  -7   0  105.06    5.85
   1  -7   0   82.97    6.04
  -1  -7   0  102.48    6.17
   1   7   0  100.09    5.55
  -1   7   0   92.77    5.68
   1  -7   0  101.91    6.41
  -1  -7   0   95.99    5.90
   1  -7   0   78.20    6.27
   1   7   0   92.44    5.54
   1   7   1    2.69    0.82
   1   7   1    3.49    0.99
  -1   7  -1    2.22    0.97
   1   7   1    4.43    0.94
   1   7   1    2.21    1.05
  -1   7  -1    2.79    1.05
   1   7   1    3.61    0.99
  -1   7  -1    1.56    1.18
  -1  -7  -1    3.96    1.18
  -1  -7  -1    3.23    1.18
   1   7   1    3.59    0.75
   1  -7   1    1.27    1.83
   1  -7   1    5.77    1.65
  -1   7  -1    2.12    0.89
  -1  -7  -1    3.38    1.43
  -1  -7  -1    3.09    1.00
   1   7   2    1.11    0.86
   1   7   2    0.74    0.77
  -1   7  -2    0.79    1.00
   1   7   2    0.46    0.74
   1   7   2    0.60    0.95
   1   7   2    0.96    0.95
  -1   7  -2   -0.13    1.14
   1   7   2    1.07    0.64
   1  -7   2   -0.76    1.93
  -1  -7  -2    0.99    1.01
   1   7   2    1.79    0.80
  -1  -7  -2    0.25    0.93
  -1  -7  -2   -0.59    1.56
  -1  -7  -2   -0.69    1.37
  -1   7  -2   -0.12    0.97
  -1   7  -2    1.68    0.92
  -1   7  -2    1.13    0.69
   1  -7   2   -0.19    1.35
  -1  -7  -2    3.64    0.97
   1   7   3   41.86    2.89
  -1   7  -3   40.81    3.27
   1   7   3   40.84    2.92
  -1  -7  -3   34.52    3.28
   1   7   3   43.98    3.01
   1   7   3   44.08    2.97
   1   7   3   40.58    2.66
  -1  -7  -3   43.69    3.16
  -1  -7  -3   47.68    3.30
   1  -7   3   41.46    3.93
  -1   7  -3   36.31    2.98
  -1   7  -3   41.69    2.77
   1   7   3   43.11    2.78
   1  -7   3   44.08    3.24
  -1   7  -3   41.07    3.03
   1  -7   3   31.57    3.43
   1  -7   3   38.28    3.39
  -1  -7  -3   40.50    3.02
  -1   7  -3   42.50    3.08
  -1  -7  -3   44.13    3.74
   1   7   3   42.69    2.95
   1   7   4   71.15    4.32
   1   7   4   69.94    4.29
  -1   7  -4   68.39    4.52
  -1  -7  -4   66.47    4.51
   1   7   4   65.25    4.02
  -1   7  -4   68.68    4.19
  -1   7  -4   65.73    4.14
  -1   7  -4   67.77    4.58
   1   7   4   70.54    4.41
   1   7   4   63.84    4.30
   1  -7   4   72.35    5.40
  -1  -7  -4   64.43    4.52
   1  -7   4   68.52    4.76
  -1  -7  -4   70.90    5.12
  -1  -7  -4   74.71    5.20
   1   7   4   66.70    4.06
  -1  -7  -4   59.71    4.67
  -1  -7  -4   71.13    4.42
   1  -7   4   66.36    4.93
   1   7   4   72.93    4.38
   1  -7   4   66.97    4.42
  -1   7  -5    0.60    1.34
  -1   7  -5    0.99    1.05
   1  -7   5   -0.20    1.15
   1   7   5    0.70    0.93
   1   7   5    0.57    0.87
   1   7   5    1.04    0.95
  -1  -7  -5    0.91    1.03
  -1  -7  -5   -0.65    1.48
  -1   7  -5    1.23    1.02
   1  -7   5    0.25    1.76
  -1   7  -5    1.28    0.90
   1  -7   5   -1.29    1.13
   1   7   5    0.50    0.79
  -1   7  -5    0.31    0.78
  -1  -7  -5   -0.16    1.12
   1   7   5    0.85    0.72
  -1  -7  -5    0.89    1.37
   1  -7   5    0.95    1.35
  -1  -7  -5    1.12    1.64
  -1   7  -6    7.12    1.56
   1  -7   6    7.07    1.62
   1   7   6   10.31    1.46
   1   7   6    8.79    1.36
  -1  -7  -6    7.41    2.12
  -1   7  -6    6.72    1.25
   1   7   6    6.63    1.22
  -1   7  -6    9.09    1.28
  -1  -7  -6    5.49    1.53
  -1  -7  -6    8.22    1.64
  -1  -7  -6    5.53    1.77
   1   7   6   10.36    1.41
  -1  -7  -6    8.68    1.47
   1  -7   6   10.84    1.55
   1   7   6   10.10    1.12
   1  -7   6   11.61    1.86
   1  -7   7   47.37    3.59
   1   7   7   49.49    3.37
   1   7   7   42.59    3.20
  -1  -7  -7   42.78    3.55
  -1  -7  -7   40.88    4.15
   1   7   7   47.27    3.13
  -1   7  -7   48.33    3.31
  -1  -7  -7   49.73    4.11
  -1   7  -7   48.76    3.33
   1  -7   7   53.67    3.92
   1   7   7   49.51    3.49
  -1  -7  -7   44.04    3.63
   1  -7   7   48.94    3.50
  -1   7  -7   49.13    3.64
   1  -7   7   46.49    3.81
   1   7   7   41.30    3.28
   1   7   8  170.16    9.64
   1   7   8  187.59    9.97
   1   7   8  167.06    9.68
  -1   7  -8  171.82   10.12
   1  -7   8  178.19    9.96
   1   7   8  187.84    9.74
  -1  -7  -8  162.67   10.17
   1  -7   8  170.89   10.23
   1   7   8  171.75    9.98
  -1   7  -8  181.82    9.88
  -1   7  -8  183.04   10.24
  -1  -7  -8  180.22   10.66
  -1  -7  -8  147.67   10.01
   1  -7   8  192.16   10.37
   1  -7   8  173.88   10.41
   1  -7   8  167.11   10.06
  -1   7  -8  174.74    9.81
   1  -7   9   26.93    2.70
   1  -7   9   19.26    2.22
   1   7   9   22.13    2.31
   1   7   9   20.57    2.06
  -1  -7  -9   27.08    3.04
  -1   7  -9   27.78    2.33
   1   7   9   27.80    2.20
  -1   7  -9   27.70    2.66
   1  -7   9   25.46    2.70
  -1   7  -9   26.20    2.71
  -1  -7  -9   23.26    2.61
  -1   7  -9   25.34    2.29
  -1   7  -9   25.05    2.15
   1   7   9   24.04    2.35
   1  -7   9   26.23    2.31
   1   7   9   21.98    2.03
  -1  -7  -9   24.39    2.49
   1  -7   9   29.88    2.74
   1  -7   9   21.12    2.57
  -1  -7 -10  537.19   28.13
   1   7  10  547.77   27.76
   1   7  10  507.29   27.37
   1  -7  10  554.70   28.23
  -1   7 -10  528.90   27.93
  -1   7 -10  493.59   27.56
  -1  -7 -10  514.65   28.75
  -1  -7 -10  536.67   28.37
   1   7  10  545.95   27.53
  -1   7 -10  530.40   27.72
   1  -7  10  502.84   27.75
   1   7  10  551.63   27.94
   1  -7  10  505.39   27.61
   1  -7  10  530.77   28.05
  -1   7 -10  538.25   27.98
   1   7  10  501.73   27.47
   1  -7  10  545.16   28.23
   1   7  10  514.49   27.70
  -1  -7 -11  102.49    7.10
   1   7  11  106.98    6.46
  -1   7 -11  108.11    6.98
  -1   7 -11  101.51    6.98
  -1   7 -11  113.86    6.88
   1  -7  11  115.12    7.26
   1   7  11  109.56    6.65
   1   7  11  116.16    6.72
  -1  -7 -11  125.04    7.60
  -1  -7 -11  114.84    7.93
   1  -7  11  111.69    6.70
   1  -7  11  110.41    6.83
   1   7  11  108.49    6.88
   1   7  11  124.60    7.02
   1   7  12   65.94    4.55
   1  -7  12   66.00    4.82
   1   7  12   58.51    3.93
  -1  -7 -12   63.71    4.92
   1  -7  12   52.64    4.49
  -1   7 -12   64.77    4.63
  -1   7 -12   62.19    4.53
  -1  -7 -12   59.37    5.24
   1  -7  12   61.18    4.58
  -1  -7 -12   68.44    4.82
  -1   7 -12   59.93    4.41
   1   7  12   63.79    4.28
   1  -7  12   71.20    4.91
   1  -7  12   67.37    4.26
   1   7  12   67.96    4.32
   1   7  12   65.41    4.49
   1   7  13  253.16   13.84
   1  -7  13  251.82   14.22
   1   7  13  249.65   13.90
  -1   7 -13  236.22   13.92
  -1   7 -13  234.69   13.79
   1  -7  13  243.39   13.98
  -1   7 -13  245.39   13.87
   1   7  13  273.71   13.75
  -1  -7 -13  261.87   14.97
  -1  -7 -13  241.31   14.31
   1  -7  13  252.74   14.08
  -1  -7 -13  234.48   14.09
   1   7  13  245.65   13.68
   1   7  14    8.88    1.60
  -1  -7 -14   11.23    2.10
   1  -7  14   11.17    1.88
  -1   7 -14    8.80    1.62
   1   7  14    9.41    1.80
   1  -7  14    8.41    1.70
  -1  -7 -14    7.43    1.82
   1   7  14    9.46    1.49
   1   7  14   11.10    1.50
  -1  -7 -14    9.73    2.39
  -1   7 -14    6.83    1.47
  -1   7 -14    9.82    1.81
   1  -7  14    9.82    1.90
   1  -7  15   86.27    5.74
   1   7  15   73.80    5.44
   1  -7  15   92.55    5.65
  -1  -7 -15   79.30    5.83
   1  -7  15   94.10    5.73
  -1   7 -15   83.28    5.44
  -1   7 -15   72.59    5.18
   1   7  15   84.80    5.33
  -1  -7 -15   89.02    6.49
  -1   7 -15   86.60    5.76
  -1   7 -15   83.53    5.53
  -1  -7 -15   77.86    5.70
   1   7  15   86.00    5.42
   1   7  16    9.18    1.50
   1  -7  16    6.08    1.43
  -1   7 -16    5.26    1.24
  -1  -7 -16    8.91    2.06
   1  -7  16    4.92    1.48
   1   7  16    8.46    1.40
  -1  -7 -16    7.28    2.05
  -1   7 -16    6.23    1.53
  -1   7 -16    7.94    1.66
   1  -7  16    6.67    1.56
  -1  -7 -16    7.90    1.76
  -1  -7 -17   13.21    2.00
  -1  -7 -17   14.33    2.33
  -1  -7 -17   11.27    2.24
   1   7  17   12.92    1.60
   1  -7  17   14.00    1.51
   1   7  17   15.57    1.63
  -1   7 -17   12.84    1.80
  -1   7 -17   10.73    1.55
   1  -7  17   12.89    1.73
  -1   7 -17   11.04    1.76
   1  -7  17   14.06    1.76
   1   7  18    5.01    1.05
   1  -7  18    4.74    1.20
  -1  -7 -18    3.01    1.40
   1  -7  18    4.79    1.00
  -1  -7 -18    2.33    1.42
  -1   7 -18    6.12    1.33
   1   7  18    4.80    0.92
   1  -7  18    5.72    1.25
  -1   7 -18    8.08    1.37
  -1   7 -18    5.32    1.12
   1   7  18    4.17    0.95
   1   7  19    9.51    1.12
  -1  -7 -19   12.11    1.69
  -1   7 -19   10.57    1.46
   1   7  19   11.35    1.20
  -1   7 -19    9.56    1.27
   1  -7  19   10.26    1.37
   1  -7  19   10.73    1.33
  -1   7 -19   11.09    1.48
   1   7  19    9.32    1.30
   1  -7  19    8.70    1.09
   1  -7  20   34.65    2.35
   1   7  20   28.22    1.99
  -1   7 -20   29.92    2.31
  -1  -7 -20   32.14    2.53
   1   7  20   34.92    2.23
  -1   7 -20   29.59    2.25
  -1   7 -20   29.82    2.19
   1  -7  20   28.21    2.15
   1   7  20   30.55    1.99
   1   7  21   18.37    1.38
  -1  -7 -21   19.73    1.73
   1  -7  21   19.86    1.49
  -1  -7 -21   19.20    1.83
  -1   7 -21   15.76    1.45
   1   8 -21   58.51    3.45
  -1   8  20    3.25    0.57
  -1  -8  20    2.64    0.74
  -1   8  20    2.55    0.73
   1  -8 -20    3.46    1.17
   1   8 -20    1.83    0.80
   1  -8 -20    3.65    1.03
  -1  -8  20    2.38    0.73
  -1   8  19    0.44    0.64
  -1   8  19    0.96    0.85
   1  -8 -19    0.17    1.19
   1   8 -19    1.37    0.73
  -1  -8  19    1.33    0.85
  -1   8  18   32.32    2.59
   1  -8 -18   42.70    3.61
   1  -8 -18   36.08    3.20
   1   8 -18   35.00    2.66
  -1  -8  18   32.75    2.50
  -1  -8  18   34.83    2.67
  -1   8  18   31.82    2.41
  -1   8  17   18.21    1.84
  -1   8  17   22.29    2.06
   1   8 -17   20.67    1.87
   1  -8 -17   18.26    2.38
   1  -8 -17   19.20    2.09
   1  -8 -17   19.89    2.67
  -1  -8  17   17.83    1.65
   1  -8 -17   16.63    2.16
  -1  -8  17   14.93    1.76
  -1  -8  17   18.40    2.01
  -1   8  16    8.15    1.10
  -1   8  16    8.51    1.48
   1  -8 -16   11.01    1.82
   1   8 -16   10.20    1.42
   1  -8 -16   11.15    2.15
  -1  -8  16   10.08    1.30
  -1   8  16   10.95    1.68
  -1  -8  16    8.87    1.55
  -1  -8  16   11.68    1.54
  -1  -8  16   10.32    1.51
   1  -8 -16   11.51    1.87
   1   8 -16    7.24    1.65
  -1   8  15   10.23    1.30
   1   8 -15   10.25    1.73
  -1   8  15   14.44    1.85
  -1  -8  15    9.56    1.66
   1   8 -15   10.89    1.55
   1  -8 -15    9.73    1.72
   1  -8 -15   12.78    2.22
  -1   8  15   11.54    1.80
  -1  -8  15    8.59    1.57
  -1  -8  15    8.83    1.28
  -1  -8  15   12.76    1.74
  -1   8  14   -0.58    0.87
   1   8 -14    0.27    0.97
  -1   8  14   -1.10    1.25
   1   8 -14    0.47    1.13
  -1  -8  14    0.37    0.76
   1  -8 -14    0.18    1.19
  -1   8  14   -0.67    1.10
  -1  -8  14    0.17    1.13
   1  -8 -14   -0.23    1.67
  -1  -8  14    1.81    1.22
   1   8 -14   -0.82    0.88
  -1  -8  14   -0.52    1.13
   1   8 -13  137.57    8.25
  -1  -8  13  140.52    8.65
   1   8 -13  138.64    8.13
  -1   8  13  146.93    8.32
   1  -8 -13  126.71    8.33
   1  -8 -13  138.97    8.85
  -1  -8  13  133.93    7.91
   1   8 -13  139.50    8.09
  -1  -8  13  147.34    8.44
  -1   8  13  120.80    7.87
  -1  -8  13  147.78    8.45
  -1   8  13  147.03    8.36
  -1  -8  12   46.75    3.79
  -1   8  12   44.09    3.62
   1   8 -12   46.79    3.44
   1   8 -12   49.27    3.57
   1   8 -12   49.00    3.47
   1  -8 -12   43.78    3.63
   1  -8 -12   46.08    4.26
   1   8 -12   42.05    3.56
  -1  -8  12   48.81    3.58
  -1  -8  12   51.23    3.98
  -1  -8  12   44.54    3.27
  -1   8  12   47.57    3.67
  -1  -8  12   51.03    3.76
  -1  -8  12   51.28    4.15
  -1   8  12   43.32    3.38
  -1  -8  11   81.37    5.45
  -1   8  11   80.67    5.16
  -1  -8  11   79.80    5.21
  -1   8  11   74.02    5.04
   1   8 -11   73.47    4.97
  -1  -8  11   72.20    5.02
   1  -8 -11   60.96    5.13
   1   8 -11   73.74    5.03
   1   8 -11   73.62    4.86
  -1   8  11   72.24    4.48
  -1  -8  11   76.00    5.20
   1  -8 -11   76.35    5.19
  -1   8  11   80.95    4.89
  -1  -8  11   73.32    5.55
  -1  -8  10    0.21    1.28
  -1   8  10   -0.64    1.21
  -1  -8  10   -0.19    1.22
   1   8 -10    0.65    1.00
   1   8 -10   -0.49    1.01
   1   8 -10    0.14    1.08
  -1   8  10    0.10    0.71
   1  -8 -10   -0.35    1.10
  -1  -8  10    0.17    1.06
  -1   8  10    0.55    0.92
  -1  -8  10   -1.28    1.49
   1  -8 -10    0.68    1.30
  -1   8  10   -0.16    1.06
  -1  -8  10    0.86    1.13
   1   8  -9  117.24    7.20
  -1   8   9  115.30    7.13
  -1   8   9  124.06    7.23
   1  -8  -9   92.31    7.39
  -1  -8   9  119.11    7.33
  -1  -8   9  121.30    7.49
   1  -8  -9  114.28    7.20
   1   8  -9  129.75    7.31
  -1   8   9  118.51    7.00
  -1   8   9  117.80    6.71
  -1  -8   9  121.00    7.26
   1  -8  -9  113.46    7.87
   1   8  -9  117.06    7.00
  -1  -8   9  115.77    7.42
   1   8  -8   33.38    2.71
  -1  -8   8   35.92    3.08
  -1   8   8   29.05    2.38
  -1  -8   8   32.57    2.98
   1  -8  -8   29.53    2.77
   1  -8  -8   33.74    3.58
   1   8  -8   38.16    3.01
   1  -8  -8   29.57    3.23
  -1   8   8   34.07    2.83
  -1   8   8   33.59    2.74
  -1  -8   8   36.19    3.16
  -1  -8   8   33.59    2.84
   1   8  -8   36.71    3.01
   1   8  -8   30.19    2.60
  -1  -8   7  105.33    7.21
  -1   8   7  117.86    6.67
  -1   8   7  116.57    7.02
  -1   8   7  114.77    6.66
   1   8  -7  118.40    7.21
   1  -8  -7  117.91    7.04
   1   8  -7  107.51    7.08
   1  -8  -7  128.22    7.99
   1   8  -7  125.51    7.19
  -1  -8   7  117.03    7.31
   1   8  -7  114.86    6.91
   1  -8  -7  113.59    7.79
  -1  -8   7  114.97    6.99
   1   8  -7  115.95    6.89
  -1   8   7  116.35    6.91
   1   8  -6   14.16    1.91
   1   8  -6   18.13    1.87
  -1   8   6   16.61    1.83
   1   8  -6   17.41    1.80
  -1  -8   6   12.63    1.74
   1   8  -6   17.11    2.04
  -1  -8   6   17.68    2.14
  -1   8   6   12.72    1.52
   1  -8  -6   14.46    2.42
  -1   8   6   11.64    1.46
  -1   8   6   16.72    1.85
   1  -8  -6   13.54    2.55
  -1  -8   6   15.65    1.92
  -1   8   6   13.59    1.53
   1  -8  -6   17.77    2.62
  -1  -8   6   13.47    1.67
   1   8  -6   13.71    1.93
  -1  -8   5  147.78    8.64
  -1   8   5  139.86    8.46
  -1   8   5  140.73    8.50
  -1   8   5  139.43    8.42
  -1  -8   5  151.21    8.71
  -1   8   5  141.19    8.22
   1   8  -5  139.11    8.59
   1   8  -5  153.81    8.62
  -1  -8   5  154.63    8.92
   1  -8  -5  156.62    9.37
   1  -8  -5  137.85    9.33
  -1  -8   5  153.60    8.92
   1   8  -5  143.26    8.39
   1   8  -5  144.35    8.55
   1   8  -5  162.81    8.48
  -1  -8   5  163.81    9.14
  -1   8   5  148.47    8.26
  -1  -8   5  145.79    8.42
   1  -8  -5  142.03    9.42
  -1   8   5  143.23    8.46
  -1   8   4   65.88    4.48
  -1  -8   4   59.70    4.40
  -1  -8   4   62.19    4.25
  -1  -8   4   75.19    4.94
  -1  -8   4   76.05    5.01
   1   8  -4   59.94    4.25
  -1   8   4   60.72    4.38
   1  -8  -4   71.92    4.97
   1   8  -4   71.87    4.52
   1  -8  -4   64.34    5.23
  -1   8   4   65.99    4.41
  -1   8   4   69.77    4.25
  -1  -8   4   77.06    4.66
   1   8  -4   73.37    4.40
   1  -8  -4   69.82    5.20
   1   8  -4   67.93    4.44
  -1  -8   4   69.38    4.80
   1  -8  -4   61.99    5.28
  -1   8   4   68.88    4.45
  -1   8   4   68.39    4.26
   1   8  -4   61.17    4.29
  -1   8   3    0.40    1.11
  -1  -8   3   -0.14    0.87
  -1   8   3    1.13    1.01
  -1  -8   3   -0.66    0.97
  -1   8   3    0.53    0.82
   1   8  -3    0.54    0.88
   1  -8  -3    2.50    1.83
  -1  -8   3   -0.19    1.35
  -1   8   3    0.55    0.86
   1  -8  -3    0.22    1.51
   1  -8  -3    0.36    1.29
   1   8  -3    2.35    1.14
  -1  -8   3    0.99    0.90
  -1   8   3    1.17    1.05
  -1  -8   3   -1.08    1.34
  -1   8   3    0.13    1.03
  -1  -8   3    0.73    1.30
   1  -8  -3   -0.25    1.74
   1   8  -3   -0.11    0.81
   1   8  -3    1.77    1.20
  -1   8   2    1.17    1.11
  -1   8   2    1.25    0.91
   1  -8  -2    2.24    2.02
  -1  -8   2    0.13    0.77
  -1  -8   2    0.92    0.86
  -1   8   2    0.53    1.02
  -1   8   2    2.61    1.14
   1   8  -2    0.70    0.90
   1  -8  -2    2.63    1.56
  -1  -8   2   -0.59    1.48
   1  -8  -2    0.83    1.08
  -1  -8   2    0.17    1.09
   1   8  -2    0.99    0.85
  -1   8   2    1.72    0.96
  -1  -8   2    0.72    1.31
   1  -8  -2    1.15    1.69
  -1  -8   2    0.88    1.14
   1  -8  -2    0.99    1.68
  -1   8   1   19.86    2.01
  -1   8   1   15.43    1.88
   1   8  -1   16.94    1.58
   1  -8  -1   19.82    2.47
  -1   8   1   16.47    1.80
  -1  -8   1   15.70    2.03
  -1   8   1   15.27    1.89
  -1   8   1   15.58    1.66
   1  -8  -1   19.28    2.03
   1   8  -1   20.74    1.69
  -1  -8   1   18.37    2.43
   1  -8  -1   13.03    2.60
  -1  -8   1   16.73    2.17
   1  -8  -1   13.41    2.35
  -1  -8   1   14.11    1.96
   1  -8  -1   14.03    2.60
   1   8  -1   19.95    1.82
   1   8   0  226.45   11.45
  -1   8   0  213.52   11.78
   1   8   0  208.67   11.49
  -1   8   0  223.11   11.66
   1  -8   0  188.69   12.67
  -1   8   0  223.94   12.03
   1   8   0  217.11   11.65
  -1   8   0  211.89   11.74
  -1  -8   0  192.10   12.13
  -1  -8   0  210.46   12.01
  -1  -8   0  234.84   12.34
   1  -8   0  189.78   12.31
   1  -8   0  192.88   12.47
  -1   8  -1   62.49    4.06
   1   8   1   56.11    3.72
   1  -8   1   52.43    4.75
  -1  -8  -1   54.45    4.41
  -1   8  -1   62.68    4.27
   1   8   1   57.03    3.93
  -1   8  -1   57.32    4.00
  -1   8  -1   64.95    3.95
   1  -8   1   47.93    4.55
  -1  -8  -1   64.24    4.43
   1  -8   1   52.72    4.47
  -1  -8  -1   63.71    4.20
   1   8   1   57.29    3.86
   1   8   2  114.05    6.40
   1  -8   2  117.60    7.68
   1   8   2  120.84    6.36
  -1   8  -2  119.70    6.53
  -1  -8  -2  104.73    7.13
  -1   8  -2  114.27    6.83
   1   8   2  108.69    6.52
   1  -8   2   95.47    6.76
  -1   8  -2  105.80    6.57
  -1  -8  -2  108.70    7.01
   1  -8   2  109.64    7.13
  -1  -8  -2  109.16    6.68
  -1   8  -2   96.98    6.57
   1   8   2  103.24    6.44
  -1   8  -2  108.21    6.62
   1   8   3  175.32    9.43
  -1  -8  -3  147.01   10.14
  -1   8  -3  179.40    9.74
   1   8   3  175.07    9.58
  -1  -8  -3  170.42    9.79
  -1   8  -3  165.77    9.46
   1  -8   3  178.21   10.76
  -1  -8  -3  161.08    9.58
  -1   8  -3  175.24    9.87
   1   8   3  170.87    9.54
   1  -8   3  158.92    9.74
   1   8   3  181.15    9.54
   1   8   3  166.25    9.24
   1  -8   3  158.59   10.01
  -1  -8  -3  157.44    9.58
   1  -8   3  172.52   10.12
  -1  -8  -3  154.28    9.89
  -1   8  -3  179.31    9.76
   1   8   4   33.51    2.54
   1   8   4   31.91    2.55
  -1   8  -4   31.47    2.87
   1   8   4   29.20    2.54
   1   8   4   24.07    2.42
  -1   8  -4   32.05    2.80
  -1  -8  -4   27.52    3.23
  -1  -8  -4   32.31    2.58
   1  -8   4   33.33    2.71
   1  -8   4   31.39    2.93
   1   8   4   32.07    2.27
  -1  -8  -4   30.75    2.71
   1  -8   4   35.72    3.03
  -1  -8  -4   25.43    2.82
  -1  -8  -4   29.12    2.72
   1  -8   4   31.67    3.09
   1   8   4   28.01    2.50
   1   8   5  282.53   14.48
   1   8   5  287.75   14.49
   1   8   5  264.17   14.53
  -1  -8  -5  260.38   14.70
  -1  -8  -5  257.03   14.72
   1  -8   5  265.76   14.45
  -1   8  -5  256.60   14.83
  -1   8  -5  262.31   14.30
   1   8   5  254.90   14.44
   1  -8   5  283.65   14.95
  -1  -8  -5  233.31   14.78
  -1  -8  -5  265.35   15.35
   1  -8   5  279.27   15.16
  -1   8  -5  274.14   14.72
   1  -8   5  258.74   14.95
   1   8   5  263.11   14.46
   1   8   6   91.88    5.57
   1   8   6   94.76    5.56
   1  -8   6   85.93    5.98
   1   8   6   88.84    5.62
  -1  -8  -6   86.86    5.82
   1  -8   6   88.27    5.94
  -1  -8  -6   84.00    5.76
   1   8   6   95.53    5.65
  -1  -8  -6   86.79    6.49
  -1   8  -6   88.12    5.41
  -1   8  -6   84.43    5.82
   1  -8   6   96.74    5.88
  -1  -8  -6   70.72    5.72
   1  -8   6   86.44    6.04
  -1   8  -6   89.75    5.80
   1  -8   6   89.71    5.90
   1   8   6   93.20    5.58
   1   8   7  149.88    7.99
  -1  -8  -7  131.63    8.16
   1   8   7  140.05    7.79
  -1  -8  -7  113.19    8.05
   1   8   7  133.27    7.97
  -1   8  -7  124.81    7.73
   1   8   7  150.82    8.02
   1  -8   7  139.30    8.33
  -1  -8  -7  126.09    8.74
  -1  -8  -7  134.04    8.88
  -1  -8  -7  135.77    8.29
   1  -8   7  145.29    8.49
   1  -8   7  144.80    8.18
   1  -8   7  131.32    8.34
   1  -8   7  125.79    7.97
   1  -8   7  130.64    8.19
  -1   8  -7  127.86    8.09
   1   8   7  132.03    7.89
   1  -8   8    3.24    1.30
   1   8   8    4.77    1.28
   1   8   8    5.61    1.23
  -1   8  -8    6.10    1.69
   1  -8   8    4.54    1.59
   1   8   8    3.83    1.35
  -1  -8  -8    3.63    1.41
  -1   8  -8    2.71    1.01
  -1  -8  -8    2.98    1.97
  -1  -8  -8    2.04    1.87
   1  -8   8    1.78    1.12
  -1  -8  -8    3.00    1.39
  -1  -8  -8    1.79    1.40
   1  -8   8    3.72    1.43
  -1   8  -8    2.89    1.08
   1   8   9   45.47    3.37
   1   8   9   46.77    3.15
   1  -8   9   46.33    3.61
  -1  -8  -9   45.09    3.71
  -1   8  -9   42.20    3.57
  -1  -8  -9   43.38    3.61
   1  -8   9   38.89    3.26
   1   8   9   40.34    3.30
  -1  -8  -9   35.82    3.84
  -1   8  -9   42.11    3.24
  -1  -8  -9   38.10    3.42
   1  -8   9   49.55    3.79
  -1   8  -9   45.37    3.68
   1  -8   9   38.93    3.45
   1   8  10   13.33    1.80
   1  -8  10   13.21    2.08
  -1   8 -10   12.74    1.97
   1  -8  10   11.57    2.21
  -1  -8 -10   14.51    2.22
  -1   8 -10   14.86    1.78
  -1  -8 -10   14.74    2.02
  -1  -8 -10   18.61    2.58
   1   8  10   13.20    1.51
  -1   8 -10   13.18    2.01
   1  -8  10   12.30    1.67
  -1   8 -11  110.52    6.91
  -1  -8 -11   95.26    7.22
  -1   8 -11  116.63    6.97
  -1  -8 -11   99.03    7.46
  -1  -8 -11  109.99    7.11
  -1  -8 -11  109.02    6.98
   1  -8  11  101.64    6.49
  -1   8 -11  104.65    6.61
   1   8  11  119.80    6.84
   1  -8  11  110.10    7.16
   1  -8  11   98.55    6.88
   1   8  11  114.79    6.74
   1  -8  12   43.14    3.57
  -1   8 -12   39.22    3.38
  -1   8 -12   35.75    3.24
  -1  -8 -12   30.19    3.27
  -1  -8 -12   41.09    3.50
   1  -8  12   41.69    2.98
  -1  -8 -12   43.99    4.09
  -1  -8 -12   31.63    3.56
  -1   8 -12   41.00    3.23
   1   8  12   46.10    3.42
   1  -8  12   36.87    3.31
   1   8  12   40.92    2.91
   1   8  12   39.51    3.32
   1   8  13   62.43    4.25
   1  -8  13   55.97    4.46
   1   8  13   57.31    4.23
  -1   8 -13   63.12    4.33
  -1  -8 -13   58.89    4.99
  -1  -8 -13   59.13    4.42
   1   8  13   62.01    3.93
   1   8  13   57.22    4.06
  -1   8 -13   57.13    4.17
   1  -8  13   58.83    4.31
  -1  -8 -13   55.71    4.49
  -1   8 -13   59.39    4.26
  -1   8 -14   -0.15    1.03
   1  -8  14   -0.62    1.03
   1   8  14    0.31    1.20
  -1   8 -14   -1.03    1.02
   1   8  14    0.57    0.77
   1   8  14    0.77    1.17
  -1  -8 -14    1.82    1.53
  -1  -8 -14    0.83    1.55
  -1  -8 -14   -0.18    1.20
  -1   8 -14   -0.49    1.03
   1   8  14   -0.14    1.11
   1  -8  14    0.82    1.09
   1  -8  14   -0.18    1.40
   1   8  15    0.43    1.19
  -1   8 -15   -0.45    0.98
  -1   8 -15    1.26    0.94
  -1  -8 -15    0.19    1.49
  -1  -8 -15    0.85    1.04
  -1  -8 -15   -0.79    1.67
   1   8  15   -0.23    0.91
  -1   8 -15   -0.74    1.04
   1   8  15    0.64    0.79
   1   8  15   -1.03    1.09
   1  -8  15   -0.15    1.03
   1  -8  15    0.49    1.16
   1   8  16    5.29    1.18
   1   8  16    3.89    1.27
  -1  -8 -16    4.51    1.24
  -1   8 -16    4.18    1.12
  -1  -8 -16    6.75    1.72
   1  -8  16    9.22    1.36
   1   8  16    5.45    1.00
  -1  -8 -16    6.79    1.86
   1  -8  16    6.98    1.05
   1   8  16    6.53    1.13
  -1   8 -16    2.86    1.08
  -1   8 -16    6.41    1.46
   1  -8  16    7.92    1.41
  -1   8 -17   81.79    5.29
  -1  -8 -17   90.91    5.63
  -1  -8 -17   82.09    5.29
   1  -8  17   84.43    5.21
  -1  -8 -17   81.06    5.80
   1   8  17   76.95    4.77
   1  -8  17   91.42    5.24
  -1   8 -17   81.32    5.15
   1   8  17   85.98    4.98
  -1  -8 -18   27.82    2.29
  -1   8 -18   28.29    2.29
  -1  -8 -18   30.40    2.59
  -1   8 -18   24.90    2.13
   1  -8  18   26.77    2.15
  -1   8 -18   28.15    2.03
   1  -8  18   27.02    2.17
   1   8  18   25.62    1.96
  -1   8 -19   57.93    3.77
  -1  -8 -19   58.51    3.88
  -1   8 -19   58.59    3.81
   1  -8  19   66.22    3.82
  -1  -8 -19   65.29    4.19
   1   8  19   62.06    3.57
   1  -8  19   67.88    3.85
   1   8  20    8.66    0.90
   1  -8  20   10.97    1.00
  -1  -8 -20   12.55    1.39
  -1  -9  19   55.70    3.25
  -1   9  19   48.59    3.10
   1   9 -19   56.31    3.28
  -1  -9  19   54.72    3.22
   1  -9 -18    2.15    1.16
  -1   9  18    1.23    0.65
   1  -9 -18    1.00    0.70
  -1   9  18    1.24    0.71
   1   9 -18    1.71    0.75
   1   9 -18   -0.08    0.65
  -1  -9  18    1.26    0.70
  -1   9  17   41.44    2.67
  -1  -9  17   35.83    2.59
   1  -9 -17   34.16    2.59
   1  -9 -17   38.78    3.17
   1   9 -17   38.17    2.67
  -1  -9  17   34.09    2.53
  -1   9  17   32.00    2.46
  -1   9  16    0.33    0.55
  -1   9  16    1.03    0.96
  -1   9  16   -0.54    0.90
   1  -9 -16    1.39    0.96
   1  -9 -16    1.29    1.32
   1  -9 -16   -1.45    1.29
  -1  -9  16    1.33    0.86
   1   9 -16    0.12    0.84
   1  -9 -16    0.15    1.17
  -1  -9  16   -0.23    0.87
  -1   9  15    5.92    0.96
  -1   9  15    5.10    1.24
   1   9 -15    4.14    1.04
   1  -9 -15    4.85    1.55
  -1  -9  15    5.67    1.24
   1   9 -15    3.59    1.14
  -1  -9  15    3.51    1.13
   1  -9 -15    5.54    1.54
  -1   9  15    4.88    1.19
   1  -9 -15    5.42    1.68
  -1  -9  15    4.57    1.18
  -1   9  14   -0.41    0.81
  -1   9  14   -0.14    1.13
   1   9 -14    1.57    0.90
  -1  -9  14   -0.43    0.98
  -1   9  14    0.55    1.11
   1  -9 -14    1.30    1.64
   1  -9 -14   -0.46    1.35
  -1  -9  14    0.16    1.08
   1   9 -14   -1.35    1.11
   1   9 -14    0.46    0.90
  -1  -9  14    0.75    1.04
   1  -9 -14    1.34    1.45
  -1   9  13    4.33    1.13
  -1  -9  13    4.28    1.43
   1   9 -13    3.27    1.22
  -1  -9  13    4.39    1.29
  -1   9  13    5.21    1.43
   1   9 -13    7.48    1.29
  -1   9  13    6.11    1.29
   1  -9 -13    5.08    1.78
   1  -9 -13    3.03    1.75
   1   9 -13    4.89    1.12
  -1  -9  13    5.58    1.42
   1  -9 -13    6.45    1.77
   1   9 -12   39.77    3.10
  -1   9  12   38.65    3.12
   1   9 -12   40.64    2.99
  -1   9  12   36.58    3.12
   1   9 -12   34.34    3.00
   1  -9 -12   39.36    3.74
  -1  -9  12   36.55    2.99
   1   9 -12   39.34    2.91
  -1  -9  12   37.14    3.27
   1  -9 -12   40.21    3.64
  -1  -9  12   36.58    3.25
  -1  -9  12   38.57    3.12
  -1   9  12   38.19    2.94
  -1  -9  11   44.12    3.66
   1   9 -11   50.33    3.48
  -1   9  11   44.52    3.45
   1  -9 -11   37.77    3.94
   1   9 -11   51.05    3.58
  -1  -9  11   38.88    3.32
  -1  -9  11   43.42    3.63
  -1   9  11   44.20    3.54
   1  -9 -11   43.99    4.04
   1   9 -11   45.69    3.22
  -1  -9  11   46.67    3.50
   1   9 -11   43.68    3.37
  -1   9  11   42.30    3.25
  -1  -9  10    3.64    1.39
   1   9 -10    4.36    1.28
   1   9 -10    2.77    1.19
  -1   9  10    2.68    1.12
  -1   9  10    3.05    1.20
  -1   9  10    4.80    0.95
  -1  -9  10    3.66    1.53
   1  -9 -10    4.72    1.86
  -1  -9  10    2.17    1.24
   1   9 -10    2.75    0.99
   1  -9 -10    5.09    2.03
   1  -9 -10    1.47    1.22
  -1  -9  10    3.03    1.15
  -1   9   9    0.72    1.09
  -1  -9   9    0.40    1.03
  -1   9   9    0.58    0.70
  -1  -9   9    2.35    1.39
   1   9  -9   -0.32    1.08
   1  -9  -9   -0.28    2.01
   1  -9  -9    0.53    1.71
   1   9  -9   -0.75    0.92
   1   9  -9    0.17    1.16
  -1  -9   9    1.75    1.20
   1  -9  -9    0.53    1.83
   1  -9  -9   -1.13    1.38
  -1  -9   9    0.16    0.94
  -1   9   9    1.37    1.08
  -1  -9   8  264.17   15.31
   1  -9  -8  234.73   15.47
  -1  -9   8  284.86   15.36
   1   9  -8  276.62   15.26
  -1   9   8  274.64   14.65
  -1  -9   8  265.01   15.41
   1   9  -8  271.79   14.87
   1   9  -8  267.08   14.86
  -1   9   8  290.54   15.13
   1  -9  -8  300.26   16.15
   1  -9  -8  288.27   16.19
   1  -9  -8  294.98   16.16
  -1   9   8  276.16   15.04
   1   9  -8  282.97   15.18
  -1  -9   8  266.67   15.04
   1   9  -7    1.90    1.01
  -1   9   7    2.03    1.18
  -1  -9   7    1.31    1.16
  -1  -9   7    2.78    1.16
  -1   9   7    2.88    0.94
   1   9  -7    1.26    1.24
   1   9  -7    1.59    0.95
  -1   9   7    3.31    1.22
   1  -9  -7    1.40    1.85
   1   9  -7    1.73    1.29
  -1   9   7    3.68    0.99
   1  -9  -7    0.84    2.05
   1  -9  -7    6.38    1.93
   1  -9  -7    1.52    1.55
  -1  -9   7    1.01    1.03
  -1   9   6  122.22    7.54
   1   9  -6  134.47    7.65
  -1   9   6  115.24    7.12
   1  -9  -6  104.90    8.10
  -1   9   6  133.10    7.57
   1   9  -6  127.25    7.74
   1  -9  -6  126.44    8.15
   1   9  -6  127.45    7.67
   1  -9  -6  146.13    8.71
  -1  -9   6  120.48    7.61
  -1  -9   6  133.11    7.96
   1   9  -6  127.92    7.29
  -1   9   6  124.97    7.23
   1  -9  -6  118.97    8.43
  -1  -9   6  119.82    7.36
   1   9  -6  124.96    7.42
  -1   9   6  133.61    7.54
  -1   9   5   24.38    2.26
  -1   9   5   22.80    2.30
  -1  -9   5   22.65    2.19
  -1  -9   5   17.84    2.33
  -1   9   5   20.60    2.08
   1   9  -5   18.91    2.28
  -1   9   5   20.90    1.92
   1   9  -5   19.98    2.32
   1  -9  -5   22.51    2.69
  -1   9   5   20.81    2.00
   1   9  -5   24.34    2.15
  -1  -9   5   20.54    2.44
   1  -9  -5   22.65    3.14
   1  -9  -5   20.39    2.83
   1   9  -5   21.73    2.26
   1   9  -5   20.79    1.97
   1  -9  -5   19.69    2.81
  -1  -9   5   19.03    1.91
  -1   9   4   38.03    3.10
  -1  -9   4   28.28    2.74
  -1   9   4   38.75    3.01
   1  -9  -4   38.44    3.40
   1   9  -4   33.35    2.91
  -1  -9   4   37.99    3.05
  -1   9   4   35.97    2.73
  -1   9   4   40.47    2.89
  -1  -9   4   43.17    3.49
  -1  -9   4   39.12    3.33
   1   9  -4   37.55    3.25
   1   9  -4   38.61    2.91
   1  -9  -4   36.54    3.81
   1  -9  -4   32.79    3.55
   1   9  -4   34.55    3.05
   1   9  -4   39.10    2.78
   1  -9  -4   34.25    3.71
  -1   9   4   40.06    3.10
   1  -9  -3   74.86    5.82
  -1   9   3   80.11    5.25
  -1   9   3   76.65    4.94
  -1  -9   3   82.18    5.20
  -1   9   3   83.91    5.27
  -1  -9   3   81.23    5.64
   1  -9  -3   84.38    6.09
  -1   9   3   82.18    5.08
   1  -9  -3   80.75    5.51
  -1   9   3   75.78    5.23
   1  -9  -3   77.87    6.00
   1   9  -3   74.02    5.12
  -1  -9   3   76.77    5.52
  -1  -9   3   84.48    5.64
   1   9  -3   87.63    5.13
  -1   9   2  100.30    6.16
   1   9  -2   99.25    6.03
  -1  -9   2   94.54    5.97
  -1  -9   2  101.86    6.35
  -1   9   2   93.51    6.17
  -1   9   2   93.40    5.98
  -1   9   2  100.66    5.91
  -1  -9   2   98.68    6.59
   1   9  -2  104.49    6.01
  -1  -9   2   99.51    6.50
   1  -9  -2   73.04    6.56
  -1  -9   2  102.08    6.49
   1  -9  -2  103.42    7.01
   1  -9  -2   92.86    6.89
  -1   9   2  103.29    6.20
  -1  -9   1   21.93    2.68
   1   9  -1   24.73    1.97
  -1  -9   1   17.14    2.30
  -1   9   1   22.41    2.28
   1   9  -1   23.67    2.13
   1  -9  -1   21.07    2.83
  -1   9   1   26.44    2.51
  -1   9   1   22.30    2.23
  -1   9   1   25.43    2.15
  -1  -9   1   20.42    2.46
   1  -9  -1   19.07    2.86
  -1  -9   1   21.85    2.43
   1  -9  -1   18.54    2.81
   1   9  -1   22.57    2.09
  -1   9   0   32.54    2.89
   1   9   0   33.38    2.52
  -1  -9   0   30.25    3.01
  -1   9   0   34.54    2.88
   1  -9   0   37.92    3.66
  -1  -9   0   29.30    3.31
   1   9   0   35.38    2.87
  -1  -9   0   29.77    3.09
   1   9   0   41.24    2.79
  -1   9   0   38.82    2.80
  -1   9   0   34.09    3.05
  -1  -9   0   31.85    2.92
   1  -9   0   27.45    3.28
   1  -9   0   28.88    3.49
   1   9   0   39.31    2.83
   1   9   1  322.16   16.63
  -1   9  -1  313.12   16.76
  -1  -9  -1  292.33   17.26
   1   9   1  317.11   16.86
  -1   9  -1  292.42   16.88
  -1   9  -1  306.43   16.92
  -1   9  -1  322.78   17.18
  -1  -9  -1  323.79   17.13
  -1  -9  -1  318.02   17.33
   1  -9   1  283.91   17.22
   1  -9   1  296.08   17.46
   1  -9   1  328.14   17.66
   1   9   1  322.53   16.83
  -1   9  -2   15.48    2.04
   1   9   2   14.26    1.72
   1  -9   2   12.11    1.81
  -1  -9  -2   11.26    1.97
   1   9   2   11.82    1.48
   1  -9   2   14.25    2.18
  -1   9  -2   12.86    1.99
   1   9   2   15.22    1.84
  -1  -9  -2   11.85    2.09
  -1  -9  -2   10.15    1.68
  -1   9  -2   12.22    1.67
   1  -9   2   15.49    2.10
  -1   9  -3   13.45    2.01
   1   9   3   12.94    1.63
   1   9   3   13.02    1.60
   1   9   3   12.80    1.78
  -1   9  -3   12.54    1.91
  -1  -9  -3   13.02    2.15
   1  -9   3   11.27    1.73
  -1  -9  -3   11.71    1.89
   1  -9   3   13.23    1.86
   1  -9   3   15.10    2.22
  -1  -9  -3   10.32    1.54
  -1   9  -4   13.88    1.98
   1  -9   4    8.12    1.61
   1  -9   4   12.84    2.03
   1  -9   4   14.63    1.74
   1   9   4   14.98    1.80
   1   9   4   11.76    1.70
   1  -9   4   11.24    1.78
  -1  -9  -4   15.13    2.04
   1   9   4   11.09    1.54
  -1  -9  -4    9.49    2.18
  -1   9  -4    9.42    1.81
   1  -9   4   18.05    2.18
  -1  -9  -4   14.00    1.69
   1  -9   4   12.26    2.11
   1   9   5  273.68   13.79
   1  -9   5  251.37   14.17
  -1   9  -5  253.90   14.15
   1   9   5  263.94   13.80
  -1  -9  -5  253.43   14.72
  -1  -9  -5  231.78   13.82
   1  -9   5  252.97   14.35
  -1  -9  -5  240.78   14.10
   1  -9   5  237.66   13.99
   1  -9   5  260.34   14.29
  -1   9  -5  245.53   14.02
   1  -9   5  229.80   14.02
   1   9   5  258.16   13.81
   1   9   6  139.42    7.65
  -1   9  -6  126.45    7.92
   1  -9   6  133.37    8.13
   1  -9   6  136.75    8.20
   1   9   6  129.02    7.61
   1  -9   6  122.41    7.89
  -1  -9  -6  126.50    8.49
  -1   9  -6  124.33    7.93
  -1  -9  -6  133.31    7.87
  -1  -9  -6  128.30    7.86
  -1  -9  -6  118.42    7.87
   1  -9   6  123.68    7.87
   1  -9   6  119.26    7.80
   1   9   6  136.77    7.71
   1  -9   7   10.07    1.62
  -1   9  -7    7.42    1.80
   1   9   7   11.67    1.75
   1   9   7   11.26    1.55
   1   9   7    8.85    1.52
  -1  -9  -7   10.58    1.80
  -1  -9  -7   10.33    2.35
  -1   9  -7   14.09    2.11
  -1   9  -7   10.98    1.44
   1  -9   7   12.39    2.04
  -1  -9  -7   11.15    1.71
  -1  -9  -7   10.10    1.77
   1  -9   7    7.93    1.54
   1  -9   7   12.02    1.98
   1  -9   7    5.97    1.50
   1   9   8  216.60   11.88
   1  -9   8  217.06   12.40
  -1  -9  -8  221.02   12.19
  -1   9  -8  217.42   11.74
   1   9   8  211.76   11.84
  -1  -9  -8  206.54   12.75
   1  -9   8  233.62   12.58
   1  -9   8  202.45   11.95
  -1  -9  -8  205.72   12.05
   1  -9   8  194.50   12.04
   1  -9   8  209.41   12.09
  -1   9  -8  222.44   12.38
  -1  -9  -8  220.82   12.23
   1   9   8  197.12   11.83
   1   9   9    6.31    1.41
  -1   9  -9    8.99    1.37
   1   9   9    4.36    1.36
  -1  -9  -9    7.72    1.60
  -1  -9  -9    8.43    2.13
  -1  -9  -9    9.07    1.75
  -1   9  -9    7.56    1.68
  -1   9  -9    7.60    1.69
   1  -9   9    5.05    1.35
  -1  -9  -9    7.67    1.55
   1  -9   9    5.09    1.52
   1   9  10   43.70    3.30
   1  -9  10   42.91    3.64
  -1   9 -10   43.05    3.59
  -1  -9 -10   46.26    3.60
  -1  -9 -10   45.29    3.63
  -1  -9 -10   39.38    3.97
  -1   9 -10   45.52    3.27
  -1   9 -10   42.52    3.62
   1  -9  10   44.26    3.30
   1  -9  10   40.82    3.51
   1   9  10   40.97    3.28
   1   9  11    3.02    1.32
   1   9  11    4.51    1.34
  -1  -9 -11    2.83    1.44
  -1   9 -11    2.45    1.30
  -1   9 -11    5.66    1.23
  -1  -9 -11    4.41    1.34
   1   9  11    2.86    1.18
  -1   9 -11    4.14    1.38
   1  -9  11    2.73    1.15
   1  -9  11    1.43    0.84
   1  -9  11    3.54    1.37
  -1  -9 -12   55.46    4.24
   1   9  12   58.70    3.89
   1   9  12   58.04    4.06
  -1   9 -12   60.90    4.19
   1  -9  12   53.11    3.97
  -1  -9 -12   57.87    4.16
  -1   9 -12   59.13    3.95
   1  -9  12   54.24    3.73
   1  -9  12   63.22    4.30
  -1   9 -12   57.42    4.11
   1   9  12   53.67    3.99
   1   9  13    2.99    1.09
   1   9  13    3.82    1.25
  -1   9 -13    4.82    1.19
  -1   9 -13    5.42    1.31
  -1  -9 -13    3.72    1.22
   1  -9  13    5.27    1.20
   1   9  13    4.36    1.15
  -1  -9 -13    3.16    1.67
  -1  -9 -13    2.40    1.23
  -1   9 -13    1.67    1.23
  -1   9 -13    4.99    1.22
   1  -9  13    3.54    1.37
   1   9  14    2.60    1.03
   1   9  14    3.56    1.24
  -1   9 -14    2.44    1.01
  -1   9 -14    2.39    1.01
  -1  -9 -14    2.24    1.08
   1   9  14    2.53    0.92
  -1  -9 -14    2.71    1.28
   1  -9  14    1.43    0.97
  -1  -9 -14    3.89    1.51
  -1   9 -14    2.81    1.17
  -1   9 -14    2.59    0.99
   1   9  15    5.24    1.07
  -1  -9 -15    6.42    1.31
  -1  -9 -15    5.55    1.29
   1   9  15    6.08    1.20
  -1   9 -15    6.83    1.19
   1   9  15    5.43    0.94
   1  -9  15    6.83    1.14
  -1   9 -15    5.39    1.12
  -1  -9 -15    4.68    1.11
  -1  -9 -15    7.18    1.66
   1   9  16   53.56    3.32
   1   9  16   42.98    2.92
  -1  -9 -16   46.88    3.26
  -1   9 -16   48.18    3.25
   1  -9  16   47.23    3.35
   1  -9  16   58.73    3.37
  -1  -9 -16   49.66    3.52
   1   9  16   52.00    3.21
  -1   9 -17   21.02    1.68
   1   9  17   18.85    1.69
  -1  -9 -17   24.30    2.02
   1  -9  17   22.13    1.70
  -1  -9 -17   18.94    1.64
  -1   9 -17   20.22    1.85
   1  -9  17   21.37    1.80
   1   9  17   18.20    1.55
   1   9  18    1.23    0.47
   1   9  18    0.44    0.56
  -1   9 -18    1.99    0.70
   1  -9  18    1.26    0.52
   1  -9  18    0.50    0.54
  -1  -9 -18    2.05    0.84
  -1  10  17   61.82    3.74
   1  10 -17   67.00    3.86
   1  10 -17   69.11    3.87
  -1 -10  17   65.08    3.76
  -1  10  16   94.14    5.56
   1  10 -16  104.24    5.67
  -1 -10  16   97.47    5.55
  -1  10  15   68.13    4.04
   1  10 -15   62.41    4.01
  -1 -10  15   67.16    4.07
  -1 -10  15   68.23    4.06
   1 -10 -15   62.50    4.13
  -1 -10  15   63.06    3.93
  -1  10  15   61.16    3.72
  -1  10  14    9.72    1.13
  -1  10  14   10.03    1.39
   1  10 -14    8.78    1.25
   1 -10 -14   10.15    1.85
   1 -10 -14   13.25    1.80
  -1 -10  14    8.62    1.33
  -1 -10  14    8.98    1.35
   1 -10 -14    8.36    1.53
  -1  10  14   10.84    1.31
  -1 -10  14    8.26    1.21
  -1  10  13   44.72    3.36
  -1 -10  13   50.81    3.46
   1  10 -13   45.75    3.21
  -1  10  13   48.80    3.19
  -1  10  13   49.95    3.28
   1 -10 -13   47.45    3.78
   1 -10 -13   40.19    3.78
   1  10 -13   48.36    3.33
  -1 -10  13   51.99    3.50
   1  10 -13   46.21    3.05
   1 -10 -13   47.06    3.60
  -1 -10  13   46.03    3.23
  -1  10  12   12.87    1.48
  -1  10  12   10.37    1.65
   1  10 -12   10.67    1.43
  -1 -10  12   13.40    1.48
  -1  10  12   13.18    1.52
   1  10 -12   10.82    1.25
   1  10 -12   12.56    1.40
   1 -10 -12   10.02    1.89
  -1 -10  12   11.05    1.71
   1 -10 -12    8.87    1.74
   1  10 -12    9.42    1.43
  -1  10  11   -0.25    0.96
   1 -10 -11    0.83    1.53
   1  10 -11   -0.41    0.91
   1  10 -11    0.12    0.87
  -1  10  11    1.24    1.00
   1 -10 -11    1.31    1.28
   1  10 -11   -0.13    0.87
  -1 -10  11    0.13    0.88
   1  10 -11    1.03    0.76
  -1 -10  11   -0.16    1.24
  -1 -10  11    0.25    0.89
   1  10 -10   28.81    2.43
  -1 -10  10   26.97    2.47
   1  10 -10   24.15    2.29
   1 -10 -10   25.08    2.84
   1 -10 -10   26.49    3.23
   1  10 -10   25.66    2.32
   1  10 -10   22.89    1.99
  -1 -10  10   28.29    2.42
  -1 -10  10   29.30    2.67
   1 -10 -10   18.61    2.76
  -1 -10  10   29.98    2.34
  -1  10  10   27.71    2.42
  -1 -10   9  525.30   28.05
   1 -10  -9  570.82   29.00
   1  10  -9  543.54   28.01
   1  10  -9  552.94   27.89
   1 -10  -9  556.61   28.71
  -1 -10   9  511.56   27.97
   1  10  -9  504.40   27.46
  -1 -10   9  562.75   28.25
   1 -10  -9  488.97   28.53
   1 -10  -9  523.89   28.09
  -1 -10   9  500.50   27.70
  -1  10   9  553.86   27.90
  -1  10   8    3.88    1.34
  -1 -10   8    3.23    1.11
  -1  10   8    3.86    1.37
  -1 -10   8    3.80    1.01
  -1  10   8    4.60    0.90
   1 -10  -8    2.18    2.16
   1  10  -8    4.35    1.22
  -1 -10   8    6.53    1.44
   1 -10  -8    4.73    1.77
   1  10  -8    1.64    1.15
  -1 -10   8    2.02    1.43
   1 -10  -8    4.14    1.92
   1 -10  -8    3.65    1.36
  -1  10   7   24.26    2.01
  -1  10   7   26.87    2.54
  -1 -10   7   23.21    2.51
  -1  10   7   28.54    2.47
   1  10  -7   25.33    2.56
   1 -10  -7   32.59    3.08
   1 -10  -7   23.93    3.36
   1 -10  -7   22.72    3.28
  -1 -10   7   23.47    2.14
   1 -10  -7   20.99    2.58
   1  10  -7   28.90    2.46
   1  10  -7   26.19    2.25
  -1  10   6    5.85    1.36
   1 -10  -6    5.73    1.64
  -1  10   6    3.93    1.37
  -1  10   6    3.81    0.94
   1  10  -6    4.54    1.46
  -1  10   6    7.54    1.22
   1  10  -6    4.99    1.16
   1  10  -6    7.30    1.40
  -1 -10   6    4.39    1.48
   1 -10  -6    3.53    2.17
   1 -10  -6    2.50    1.46
   1  10  -5    4.33    1.18
  -1  10   5    3.51    1.39
  -1  10   5    5.79    1.47
  -1  10   5    5.45    1.22
   1 -10  -5    3.31    1.32
   1  10  -5    5.15    1.43
   1  10  -5    4.83    1.66
  -1 -10   5    5.53    1.61
  -1 -10   5    3.77    1.53
   1  10  -5    4.73    1.30
   1 -10  -5    6.78    2.24
   1 -10  -5    6.12    1.79
  -1  10   5    6.35    1.08
  -1  10   4  168.68    9.32
  -1  10   4  157.05    9.22
  -1  10   4  154.16    9.03
  -1  10   4  147.31    8.86
   1  10  -4  163.62    9.20
  -1 -10   4  152.03    9.53
  -1 -10   4  161.76    9.56
   1 -10  -4  168.26    9.97
   1  10  -4  157.94    9.12
  -1  10   4  168.05    9.36
  -1  10   3   49.92    3.75
  -1  10   3   51.31    3.45
  -1  10   3   48.25    3.69
  -1  10   3   46.03    3.55
  -1 -10   3   50.00    4.02
   1  10  -3   51.92    3.60
  -1 -10   3   45.17    3.89
   1 -10  -3   48.72    4.28
   1  10  -3   49.87    3.56
  -1  10   3   55.81    3.86
  -1  10   2   10.63    1.79
   1  10  -2   10.27    1.53
  -1 -10   2    8.97    1.86
  -1  10   2   10.13    1.75
   1  10  -2    9.55    1.81
  -1  10   2    9.22    1.59
   1  10  -2   10.31    1.52
  -1  10   2    7.81    1.50
  -1  10   2    8.78    1.39
  -1 -10   2   10.03    1.88
   1 -10  -2    9.74    2.12
  -1  10   1  148.33    8.78
  -1 -10   1  146.68    9.18
   1  10  -1  146.65    8.93
   1  10  -1  149.15    8.76
   1  10  -1  141.87    8.49
   1 -10  -1  125.57    8.99
  -1  10   1  161.64    8.93
  -1 -10   1  150.81    9.06
   1 -10  -1  141.92    9.29
   1 -10  -1  162.27    9.48
   1  10  -1  159.16    8.68
  -1  10   1  155.84    8.57
  -1  10   1  144.40    8.68
   1 -10   0   66.81    5.20
  -1  10   0   75.55    5.05
  -1 -10   0   73.01    5.08
   1  10   0   79.66    4.90
   1 -10   0   64.41    5.07
   1 -10   0   72.40    5.38
   1  10   0   66.44    4.53
  -1 -10   0   77.31    5.41
   1  10   0   75.84    4.74
  -1 -10   0   74.12    5.03
  -1 -10   0   63.81    4.90
   1  10   1  108.08    6.17
  -1  10  -1  103.89    6.65
   1  10   1  111.59    6.50
  -1 -10  -1   97.06    6.69
   1  10   1  100.07    6.16
   1 -10   1  108.54    6.82
  -1 -10  -1  108.42    6.82
   1 -10   1  115.59    7.08
  -1 -10  -1  111.70    6.70
   1 -10   1  104.02    6.97
   1 -10   1  102.47    6.52
  -1  10  -1   82.74    6.49
   1  10   1  109.19    6.43
  -1 -10  -2  324.50   19.94
   1  10   2  360.59   19.37
   1 -10   2  363.21   20.00
   1 -10   2  369.21   20.21
  -1  10  -2  377.68   19.92
   1  10   2  386.56   19.68
   1 -10   2  408.56   19.99
   1 -10   2  331.27   19.66
  -1 -10  -2  374.89   20.00
   1  10   2  334.66   19.27
   1 -10   2  401.20   20.25
  -1 -10  -2  388.21   19.84
  -1  10  -2  365.84   19.88
   1  10   2  369.77   19.58
   1 -10   3   44.94    3.51
   1  10   3   48.73    3.30
   1 -10   3   50.51    3.89
  -1  10  -3   50.02    3.73
  -1 -10  -3   46.96    3.47
  -1 -10  -3   39.50    3.76
   1 -10   3   48.48    3.78
   1  10   3   45.99    3.47
  -1 -10  -3   45.13    3.73
   1 -10   3   39.11    3.44
  -1  10  -3   52.44    3.86
   1  10   3   43.98    3.40
  -1  10  -4   71.60    4.71
   1 -10   4   63.94    4.76
  -1 -10  -4   61.36    4.86
   1  10   4   59.12    4.28
   1 -10   4   62.54    4.26
  -1 -10  -4   60.76    5.00
   1  10   4   66.72    4.20
   1 -10   4   65.02    4.73
  -1 -10  -4   59.88    4.57
   1 -10   4   56.91    4.39
  -1  10  -4   68.95    4.69
   1  10   4   65.13    4.37
   1  10   5  181.81    9.58
   1 -10   5  156.74    9.95
  -1  10  -5  167.08    9.95
  -1 -10  -5  168.18    9.89
  -1 -10  -5  157.89   10.24
  -1 -10  -5  153.52   10.27
   1  10   5  175.31    9.62
   1 -10   5  171.86    9.99
   1 -10   5  181.28   10.25
   1 -10   5  156.44    9.73
  -1  10  -5  171.14    9.93
   1  10   5  172.25    9.66
   1  10   6  129.43    7.35
  -1  10  -6  112.84    7.79
  -1  10  -6  133.05    7.81
   1 -10   6  123.93    7.90
  -1 -10  -6  126.98    8.20
  -1 -10  -6  129.31    7.65
   1  10   6  124.93    7.39
   1  10   6  126.62    7.45
   1 -10   6  121.59    7.65
   1 -10   6  128.27    7.64
   1 -10   6  118.97    7.77
  -1  10  -6  127.07    7.70
  -1 -10  -6  117.02    8.09
   1  10   7   97.43    6.09
  -1  10  -7  107.09    6.75
  -1  10  -7   99.10    6.48
   1 -10   7  103.47    6.63
  -1 -10  -7   97.27    6.95
   1  10   7  105.90    6.18
  -1 -10  -7   91.41    6.80
   1 -10   7   99.66    6.38
  -1 -10  -7   98.66    6.29
   1 -10   7  105.84    6.75
   1 -10   7  107.10    6.46
   1  10   7  101.40    6.21
   1  10   8   24.05    2.12
   1 -10   8   18.02    2.23
  -1 -10  -8   22.74    2.72
  -1 -10  -8   21.18    2.14
  -1  10  -8   20.38    2.48
   1 -10   8   20.32    2.43
   1  10   8   23.98    2.16
  -1 -10  -8   21.53    2.22
  -1 -10  -8   21.20    2.72
   1 -10   8   23.52    2.31
   1 -10   8   19.83    2.18
   1  10   8   25.59    2.32
   1 -10   9   11.18    1.92
   1 -10   9   13.07    1.83
   1 -10   9   10.98    1.53
   1  10   9   13.45    1.65
  -1  10  -9   12.39    1.87
  -1 -10  -9   12.28    1.70
  -1 -10  -9   11.23    2.16
   1  10   9   13.86    1.61
  -1 -10  -9   12.21    2.11
   1 -10   9   13.84    1.63
  -1 -10  -9   10.39    1.45
   1 -10   9   15.54    1.89
  -1 -10 -10    2.95    1.20
   1 -10  10    1.29    1.04
   1 -10  10    1.56    0.94
  -1  10 -10    0.64    1.20
  -1  10 -10    0.48    0.97
   1  10  10    1.02    0.99
  -1 -10 -10   -0.69    1.48
  -1 -10 -10    3.13    1.53
   1  10  10    2.58    1.07
   1 -10  10    0.62    0.84
   1 -10  10    0.92    1.05
   1  10  11   29.57    2.39
  -1  10 -11   29.72    2.58
  -1 -10 -11   20.27    2.65
   1  10  11   29.82    2.28
  -1 -10 -11   26.98    2.45
  -1 -10 -11   27.03    2.72
   1 -10  11   24.31    2.27
  -1  10 -11   31.21    2.60
   1 -10  11   26.24    2.16
   1 -10  11   33.60    2.64
   1  10  12    4.40    1.13
  -1 -10 -12    4.98    1.32
   1  10  12    5.37    1.16
  -1  10 -12    4.98    1.15
  -1  10 -12    3.44    1.20
  -1 -10 -12    4.77    1.20
   1  10  12    3.94    0.98
  -1 -10 -12    5.64    1.54
  -1  10 -12    3.70    0.91
   1 -10  12    3.94    1.19
   1 -10  12    2.66    0.94
  -1  10 -12    3.60    1.07
   1  10  13   -0.10    0.85
  -1  10 -13    0.09    0.62
   1  10  13    0.10    0.84
  -1  10 -13    0.74    0.80
   1  10  13    0.08    0.69
  -1 -10 -13   -0.12    0.87
  -1 -10 -13    0.28    0.94
   1 -10  13   -0.10    0.68
  -1  10 -13    0.66    1.04
  -1  10 -13    0.64    0.80
   1 -10  13    0.99    1.02
   1  10  14    9.45    1.16
   1  10  14    6.27    1.04
   1  10  14    6.85    0.87
  -1  10 -14    7.77    1.25
  -1 -10 -14    5.67    1.12
  -1 -10 -14    7.20    1.22
   1 -10  14    5.80    0.98
   1 -10  14    6.80    1.13
  -1  10 -15   20.92    1.78
   1  10  15   17.53    1.49
  -1 -10 -15   15.83    1.54
   1 -10  15   19.53    1.50
   1 -10  15   20.77    1.71
   1  10  15   19.21    1.61
   1  10  16   52.60    3.25
  -1  10 -16   61.51    3.47
   1  10  16   52.40    3.18
  -1  11  15   14.78    1.20
   1  11 -15   16.74    1.30
   1 -11 -15   12.29    1.32
   1  11 -14    6.74    0.89
  -1  11  14    9.74    1.07
  -1 -11  14    8.99    1.00
  -1 -11  13   16.70    1.52
   1  11 -13   16.45    1.43
   1 -11 -13   17.63    1.56
  -1 -11  13   14.35    1.48
  -1  11  13   13.64    1.31
  -1  11  12    6.91    1.06
   1  11 -12    5.12    0.93
  -1 -11  12    6.61    1.11
   1 -11 -12    4.62    1.10
  -1  11  11    6.48    1.11
   1  11 -11    3.21    0.80
   1 -11 -11    4.24    1.25
  -1 -11  11    5.35    1.17
   1  11 -11    4.14    0.93
   1  11 -11    3.70    0.91
   1  11 -10   16.25    1.73
  -1  11  10   19.27    1.81
   1  11 -10   16.60    1.62
  -1 -11  10   18.42    1.71
  -1  11  10   15.99    1.78
  -1 -11  10   17.05    1.85
   1 -11 -10   14.58    1.99
   1  11 -10   18.61    1.71
  -1  11   9   32.00    2.56
   1  11  -9   29.61    2.48
   1  11  -9   29.06    2.41
  -1 -11   9   27.72    2.58
  -1 -11   9   33.97    2.53
  -1  11   9   30.68    2.53
   1  11  -9   31.36    2.35
   1 -11  -9   27.71    2.79
  -1  11   8   -0.13    0.99
  -1  11   8   -0.25    1.02
  -1 -11   8   -0.53    0.94
   1  11  -8    1.11    0.96
   1 -11  -8    0.97    1.40
   1 -11  -8   -0.39    0.83
   1  11  -8    0.53    0.80
  -1  11   7  188.91   10.49
   1  11  -7  188.12   10.61
   1  11  -7  181.18   10.28
  -1 -11   7  184.62   10.57
   1 -11  -7  179.49   11.01
   1 -11  -7  174.00   10.51
  -1  11   7  213.09   10.65
  -1  11   6   39.04    2.87
   1  11  -6   33.39    2.56
  -1 -11   6   34.14    2.84
   1 -11  -6   31.01    2.79
  -1  11   6   37.35    2.87
   1 -11  -6   28.91    3.16
   1  11  -6   30.65    2.45
   1  11  -6   31.06    2.81
   1  11  -5   32.24    2.87
  -1  11   5   35.90    2.79
  -1  11   5   33.01    2.82
  -1 -11   5   31.53    2.84
   1  11  -5   34.17    2.54
  -1 -11   5   31.35    2.94
   1 -11  -5   36.97    3.06
   1 -11  -5   29.05    3.24
   1  11  -5   31.18    2.53
   1  11  -4   -0.61    0.93
  -1  11   4   -0.28    1.12
   1 -11  -4   -0.28    0.93
   1 -11  -4    0.38    1.05
  -1 -11   4    1.17    1.17
  -1  11   4   -0.15    1.17
   1 -11  -4    2.72    1.43
  -1 -11   4   -0.85    1.23
   1  11  -4    2.09    0.92
   1  11  -3    3.19    1.09
  -1  11   3    2.61    1.29
  -1  11   3    5.17    1.28
  -1 -11   3    4.15    1.40
  -1  11   3    3.85    1.12
   1 -11  -3    2.78    1.25
   1 -11  -3    3.46    1.14
   1  11  -3    3.82    1.00
   1 -11  -3    6.65    1.79
  -1 -11   3    3.95    1.37
   1  11  -2  104.85    7.34
   1 -11  -2  119.24    7.43
  -1 -11   2  121.60    7.62
   1  11  -2  130.16    7.59
  -1  11   2  129.73    7.43
  -1 -11   2  125.25    7.63
   1 -11  -2  131.74    7.80
   1  11  -2  123.19    7.08
   1 -11  -2  124.46    7.82
   1  11  -2  127.95    7.30
   1 -11  -1   63.99    4.47
   1  11  -1   66.65    4.47
  -1  11   1   66.15    4.40
   1  11  -1   56.49    4.39
  -1 -11   1   61.55    4.64
   1 -11  -1   63.05    4.57
   1 -11  -1   66.79    4.79
  -1 -11   1   62.62    4.50
   1 -11  -1   60.91    4.78
   1  11  -1   66.90    4.27
   1  11   0  203.94   11.15
   1  11   0  183.65   11.13
   1  11   0  203.55   11.04
  -1 -11   0  197.77   11.46
   1 -11   0  199.40   11.28
  -1  11   0  196.76   11.16
   1 -11   0  186.23   11.20
  -1 -11   0  190.13   11.27
   1 -11   0  210.90   11.60
   1 -11   0  199.18   11.58
   1  11   1   19.96    1.91
   1 -11   1   21.92    2.38
  -1  11  -1   14.83    1.84
   1 -11   1   18.02    2.06
  -1 -11  -1   14.83    2.17
   1  11   1   15.03    1.89
  -1 -11  -1   14.25    1.98
   1  11   1   16.19    1.97
  -1  11  -1   14.60    2.07
   1 -11   1   14.47    2.06
   1 -11   1   13.13    1.86
   1 -11   1   17.43    1.76
   1 -11   2  283.97   15.45
   1  11   2  296.06   14.97
  -1  11  -2  289.64   15.13
   1  11   2  256.51   14.96
  -1 -11  -2  277.02   15.15
   1 -11   2  266.65   14.89
   1 -11   2  257.01   15.06
   1 -11   2  281.45   15.27
   1 -11   2  257.45   14.77
  -1 -11  -2  271.35   15.06
  -1  11  -2  253.05   15.01
   1  11   2  290.03   14.89
   1  11   3  112.25    6.65
  -1  11  -3  115.19    7.11
  -1  11  -3  122.65    7.39
   1 -11   3  115.59    7.22
   1  11   3  118.47    7.01
   1  11   3  119.91    7.12
  -1  11  -3  109.13    7.11
   1 -11   3  110.44    6.82
  -1 -11  -3  119.29    7.34
   1 -11   3  122.94    7.32
  -1 -11  -3  119.60    7.15
   1 -11   3  111.84    7.36
   1 -11   3  114.35    6.94
   1  11   3  125.98    6.99
  -1  11  -4    9.13    1.73
  -1 -11  -4    7.90    1.64
   1  11   4    6.94    1.12
   1  11   4    6.16    1.34
   1  11   4    8.73    1.41
  -1  11  -4    6.40    1.60
   1  11   4    7.65    1.41
   1 -11   4    9.52    1.42
  -1  11  -4   12.46    1.66
   1 -11   4    8.30    1.59
   1 -11   4    8.39    1.65
  -1 -11  -4    6.49    1.36
   1  11   5  113.04    6.87
  -1  11  -5  121.42    7.34
  -1 -11  -5  124.95    7.66
   1  11   5  102.56    7.09
  -1 -11  -5  131.29    7.78
   1  11   5  125.87    7.11
   1 -11   5  130.17    7.43
  -1 -11  -5  116.90    7.17
   1 -11   5  111.08    7.45
   1 -11   5  122.86    7.18
   1  11   5  129.29    7.13
   1 -11   5  126.55    7.46
   1  11   6   30.71    2.35
   1 -11   6   29.37    2.72
  -1  11  -6   24.96    2.76
  -1  11  -6   31.74    2.72
  -1 -11  -6   30.04    2.95
   1  11   6   27.91    2.41
  -1 -11  -6   29.36    2.48
  -1 -11  -6   30.69    2.97
   1 -11   6   29.99    2.63
   1 -11   6   30.23    2.50
   1  11   6   32.30    2.60
   1  11   6   33.57    2.58
   1  11   7    9.09    1.45
   1 -11   7    7.09    1.15
   1  11   7    9.50    1.23
  -1 -11  -7   11.53    1.88
   1 -11   7    9.91    1.61
   1  11   7    7.58    1.30
   1  11   7    8.99    1.36
  -1 -11  -7   10.86    1.86
  -1  11  -7    8.45    1.62
  -1  11  -7   11.49    1.63
   1 -11   7    7.10    1.39
  -1 -11  -7   10.92    1.34
   1 -11   7    9.63    1.42
   1  11   8   43.55    2.85
  -1  11  -8   33.91    3.00
   1  11   8   42.47    2.90
  -1 -11  -8   39.40    3.39
   1 -11   8   35.39    2.72
  -1 -11  -8   41.00    3.35
   1 -11   8   40.14    2.98
   1 -11   8   40.71    2.99
  -1  11  -8   40.12    3.23
   1  11   8   44.90    3.04
   1  11   9   28.85    2.09
   1  11   9   25.88    2.17
   1  11   9   30.98    2.20
  -1 -11  -9   23.54    2.50
  -1 -11  -9   27.92    2.54
   1 -11   9   21.90    1.92
  -1  11  -9   24.55    2.21
   1 -11   9   26.85    2.14
   1 -11   9   24.31    2.18
  -1  11  -9   23.62    2.31
   1  11  10    1.86    0.86
  -1  11 -10    1.39    0.87
  -1  11 -10   -0.12    0.92
  -1 -11 -10    2.22    1.05
   1 -11  10    1.94    0.72
  -1 -11 -10    1.16    1.04
   1 -11  10    2.59    0.94
   1 -11  10    0.61    0.66
   1  11  10    2.69    0.86
  -1  11 -10    1.28    0.88
   1  11  11    8.12    1.12
   1 -11  11    9.29    1.03
   1  11  11   11.99    1.17
  -1  11 -11    8.46    1.22
  -1  11 -11   10.33    1.38
  -1  11 -11   12.34    1.38
  -1 -11 -11   11.19    1.46
   1 -11  11   10.10    1.28
   1  11  12    4.37    0.92
   1  11  12    3.54    0.82
  -1  11 -12    3.46    0.85
   1  11  12    3.49    0.71
  -1 -11 -12    4.34    0.99
  -1  11 -12    4.94    0.97
   1 -11  12    4.02    0.90
   1  11  13   22.95    1.69
  -1 -11 -13   23.64    1.79
  -1  11 -13   25.48    1.87
   1 -11  13   23.39    1.81
   1  11  13   22.72    1.76
   1  11  14    1.50    0.51
  -1  11 -14    1.43    0.58
   1 -11  14    2.21    0.60
   1 -12 -12   18.42    1.50
  -1  12  11   20.55    1.63
  -1 -12  11   23.56    1.64
   1 -12 -11   21.88    1.79
   1 -12 -11   23.96    1.60
  -1  12  10   -0.08    0.67
  -1  12  10    1.18    0.74
  -1 -12  10    1.59    0.71
   1 -12 -10    1.09    0.85
   1 -12 -10    1.25    0.70
  -1  12   9    0.91    0.81
  -1  12   9   -0.34    0.77
   1  12  -9   -0.61    0.57
   1 -12  -9    0.86    0.96
  -1 -12   9    0.10    0.67
  -1 -12   9    0.95    0.80
   1 -12  -9    0.60    0.80
  -1  12   8   -0.30    0.85
  -1  12   8    0.28    0.75
   1 -12  -8    0.81    0.85
  -1 -12   8    0.49    0.61
   1 -12  -8    0.13    0.99
   1  12  -8    1.38    0.78
  -1  12   7   15.79    1.62
   1 -12  -7   16.24    1.83
   1  12  -7   14.54    1.54
   1  12  -7   16.31    1.58
  -1 -12   7   12.91    1.45
   1 -12  -7   16.70    1.76
   1  12  -6   95.64    5.60
   1 -12  -6   98.63    5.83
   1 -12  -6   92.16    5.81
  -1 -12   6   86.63    5.59
  -1  12   6   93.12    5.58
  -1 -12   6   90.55    5.52
   1  12  -5  490.60   25.58
  -1 -12   5  514.21   25.67
   1 -12  -5  468.03   25.50
   1 -12  -5  536.19   25.84
   1 -12  -5  543.44   25.89
  -1  12   5  432.76   25.33
  -1  12   5  472.45   25.53
  -1  12   4   32.10    2.59
   1 -12  -4   34.03    2.77
   1 -12  -4   29.18    2.58
  -1  12   4   34.83    2.69
  -1 -12   4   36.30    2.72
  -1 -12   4   36.73    2.76
   1 -12  -4   33.72    2.89
   1  12  -4   32.74    2.39
  -1  12   3  304.65   16.40
   1  12  -3  302.82   16.12
  -1 -12   3  301.85   16.40
   1  12  -3  323.93   16.44
  -1 -12   3  317.50   16.45
   1 -12  -3  312.16   16.51
   1 -12  -3  307.30   16.49
  -1  12   3  268.86   16.28
   1  12  -2   10.78    1.41
   1  12  -2   13.35    1.61
  -1  12   2   14.49    1.70
  -1 -12   2   11.16    1.61
   1 -12  -2   13.04    1.63
  -1 -12   2   12.26    1.65
   1 -12  -2   16.95    1.84
   1  12  -1   77.30    4.73
  -1  12   1   71.29    4.53
   1 -12  -1   65.67    4.45
   1  12  -1   67.73    4.64
  -1  12   1   76.69    4.83
   1  12  -1   67.18    4.46
  -1 -12   1   75.28    4.82
   1 -12  -1   70.67    4.57
   1 -12  -1   80.83    4.92
  -1 -12   1   78.41    4.80
   1 -12  -1   73.95    4.83
  -1  12   0  211.01   11.79
  -1  12   0  215.59   12.05
   1 -12   0  215.61   11.80
   1  12   0  215.02   11.90
   1  12   0  211.19   11.85
  -1 -12   0  205.01   12.00
   1 -12   0  216.35   11.77
  -1 -12   0  232.04   11.99
   1 -12   0  229.90   12.12
   1 -12   0  223.33   12.17
  -1  12   0  199.65   11.86
   1  12   0  214.51   11.75
   1 -12   1    5.84    1.16
  -1  12  -1    5.84    1.41
   1  12   1    7.97    1.39
   1 -12   1    6.68    1.08
  -1  12  -1    7.08    1.39
   1  12   1    6.06    1.16
   1  12   1    3.33    1.14
  -1 -12  -1    6.75    1.27
   1 -12   1    6.57    1.36
   1 -12   1    5.29    1.35
  -1  12  -1    4.63    1.08
  -1 -12  -1    7.13    1.47
  -1  12  -2   91.58    5.86
   1  12   2   96.07    5.74
   1 -12   2   96.22    5.84
   1  12   2   89.55    5.66
  -1  12  -2   82.44    5.61
  -1 -12  -2   96.74    5.75
  -1 -12  -2  105.48    6.03
   1 -12   2   94.41    5.99
   1 -12   2   96.02    5.75
  -1  12  -2   91.13    5.75
   1  12   2   98.41    5.65
   1 -12   3   20.90    2.00
  -1  12  -3   24.01    2.03
  -1  12  -3   20.06    2.12
   1  12   3   19.02    1.93
   1  12   3   19.96    1.94
  -1 -12  -3   19.46    1.90
   1 -12   3   22.73    2.09
   1 -12   3   20.07    2.15
   1  12   3   21.93    1.92
   1  12   4    0.31    0.86
   1  12   4    0.34    0.80
   1 -12   4    0.75    0.86
  -1  12  -4    0.13    1.01
   1  12   4    1.59    1.00
  -1 -12  -4    0.85    0.78
   1 -12   4    0.75    0.94
  -1  12  -4    0.73    0.86
   1  12   5   16.15    1.56
   1 -12   5   12.22    1.32
   1  12   5   12.81    1.49
  -1 -12  -5   17.23    1.86
   1 -12   5   17.08    1.70
  -1 -12  -5   13.03    1.39
  -1  12  -5   12.27    1.46
   1  12   6    2.13    0.84
  -1 -12  -6    1.87    0.69
  -1  12  -6    2.28    0.85
  -1 -12  -6    0.52    0.88
   1 -12   6    1.52    0.67
   1 -12   6    3.30    0.94
   1  12   6    0.95    0.81
  -1  12  -7   51.55    3.53
   1 -12   7   58.14    3.53
   1  12   7   54.12    3.43
  -1 -12  -7   57.24    3.70
  -1  12  -7   49.87    3.57
   1 -12   7   51.86    3.36
   1  12   7   54.65    3.45
   1  12   8    4.13    0.93
  -1  12  -8    4.18    0.99
   1  12   8    3.86    0.83
  -1  12  -8    2.98    0.73
  -1 -12  -8    4.17    0.96
   1 -12   8    4.80    0.84
   1 -12   8    2.49    0.73
  -1  12  -9   25.66    1.85
  -1 -12  -9   24.37    1.85
  -1  12  -9   16.82    1.51
   1  12   9   19.92    1.60
   1 -12   9   21.46    1.63
   1  12   9   24.77    1.77
   1  12  10    2.41    0.71
  -1  12 -10    1.95    0.65
  -1 -12 -10    2.36    0.68
   1 -13  -6   28.99    1.90
   1  13  -6   24.92    1.80
  -1 -13   6   27.36    1.87
  -1  13   6   22.67    1.82
  -1  13   5    8.09    1.08
  -1 -13   5    9.62    1.07
   1 -13  -5    8.76    1.08
   1  13  -5   10.45    1.06
   1  13  -4   23.44    1.77
  -1 -13   4   22.65    1.72
   1 -13  -4   21.99    1.77
  -1 -13   4   20.57    1.60
  -1  13   4   19.25    1.68
  -1 -13   3   35.91    2.35
  -1 -13   3   35.85    2.28
  -1  13   2   69.13    4.33
  -1 -13   2   74.13    4.42
  -1 -13   2   81.01    4.49
  -1 -13   1  238.47   12.21
  -1  13   1  227.25   12.16
   1 -13  -1  256.17   12.31
  -1 -13   1  236.12   12.20
   1  13   0    0.06    0.55
  -1 -13   0    0.09    0.64
  -1 -13   0   -0.08    0.64
   1 -13   0    0.55    0.66
  -1  13   0    0.18    0.63
  -1  13  -1  111.24    5.93
  -1 -13  -1  107.78    5.93
  -1 -13  -1  101.69    5.78
   1 -13   1  103.49    5.90
   1  13   1   93.86    5.65
  -1 -13  -2    0.18    0.66
  -1  13  -2    0.78    0.71
   1 -13   2    1.18    0.68
  -1 -13  -2   -0.14    0.55
   1  13   2    0.53    0.56
   1  13   3    1.44    0.64
  -1  13  -3    2.79    0.78
  -1 -13  -3    3.24    0.85
   1 -13   3    2.51    0.72
  -1  13  -4   35.15    2.49
   1 -13   4   40.13    2.46
   1  13   4   36.25    2.37
   1  13   5   -0.06    0.53
  -1 -13  -6    0.59    0.47
   2   0 -25   -0.75    0.67
  -2   0  25    0.66    0.59
  -2   0  24    0.48    0.59
   2   0 -24    1.65    0.81
   2   0 -24   -0.46    0.91
  -2   0  24   -0.10    0.71
   2   0 -23    0.77    0.92
   2   0 -23    0.29    1.12
  -2   0  23   -0.24    0.89
  -2   0  23    0.58    0.79
  -2   0  22    4.83    0.95
  -2   0  22    3.31    1.23
   2   0 -22    2.94    1.29
   2   0 -22    4.11    1.53
  -2   0  22    4.81    1.05
  -2   0  21   -0.68    0.80
  -2   0  21    0.28    0.93
   2   0 -21   -0.18    1.26
   2   0 -21    0.19    1.70
  -2   0  21   -0.70    0.91
  -2   0  20  287.41   15.06
  -2   0  20  283.11   14.87
   2   0 -20  291.35   15.49
  -2   0  20  281.48   15.10
   2   0 -19    1.97    1.23
   2   0 -19   -0.20    1.43
  -2   0  19    0.32    1.04
  -2   0  19    1.86    1.02
  -2   0  19    0.33    1.07
   2   0 -18 1673.32   91.68
   2   0 -18 1707.18   91.86
  -2   0  18 1916.99   91.42
  -2   0  18 1806.34   91.52
  -2   0  18 1844.08   91.65
  -2   0  18 1710.65   91.30
  -2   0  18 1842.72   91.69
  -2   0  17    0.48    0.91
  -2   0  17   -0.15    1.26
   2   0 -17    0.19    1.31
  -2   0  17    0.51    1.06
   2   0 -17    0.41    1.56
   2   0 -17   -0.15    1.06
  -2   0  17    0.14    0.91
  -2   0  17    0.66    0.85
   2   0 -17   -0.42    1.47
  -2   0  17   -0.52    1.16
  -2   0  16  149.35    7.87
  -2   0  16  116.41    7.88
  -2   0  16  142.85    7.76
  -2   0  16  130.06    7.63
   2   0 -16  125.70    7.69
  -2   0  16  128.10    7.88
   2   0 -16  131.01    8.26
  -2   0  16  138.41    8.06
   2   0 -16  118.71    8.07
  -2   0  15    0.32    1.00
  -2   0  15    0.16    1.09
  -2   0  15    1.73    1.15
  -2   0  15    0.33    1.01
   2   0 -15   -0.64    1.38
  -2   0  15   -0.12    0.71
   2   0 -15   -1.36    1.48
  -2   0  15   -0.26    0.95
   2   0 -15    1.66    1.02
  -2   0  15    0.64    1.04
   2   0 -15    1.20    1.71
  -2   0  14    0.16    0.93
  -2   0  14    0.50    0.98
  -2   0  14    0.12    0.83
  -2   0  14   -0.24    1.01
  -2   0  14    0.32    0.94
   2   0 -14    0.57    1.53
   2   0 -14    0.12    0.88
  -2   0  14   -0.12    0.74
   2   0 -14   -0.45    1.22
   2   0 -14    1.75    1.76
  -2   0  14   -0.63    1.13
   2   0 -14    0.35    1.37
  -2   0  13    0.91    1.00
  -2   0  13    0.35    0.97
  -2   0  13    0.11    0.71
  -2   0  13   -0.61    1.06
  -2   0  13    0.67    0.75
   2   0 -13   -0.69    1.59
   2   0 -13   -0.56    1.13
   2   0 -13   -0.57    1.62
  -2   0  13    0.89    1.07
  -2   0  13   -0.11    0.92
   2   0 -13    1.29    0.83
  -2   0  12   43.68    2.94
   2   0 -12   41.63    3.10
  -2   0  12   42.52    3.19
  -2   0  12   44.33    2.91
  -2   0  12   43.57    2.87
   2   0 -12   42.80    3.45
  -2   0  12   31.55    2.66
   2   0 -12   40.38    2.81
  -2   0  12   41.24    3.11
   2   0 -12   36.61    3.40
  -2   0  12   34.37    2.93
  -2   0  11    0.27    1.08
  -2   0  11    0.76    0.80
  -2   0  11   -0.31    0.85
  -2   0  11    0.66    0.96
   2   0 -11    0.16    1.55
   2   0 -11   -0.66    0.78
   2   0 -11    1.37    1.02
  -2   0  11   -0.18    0.70
   2   0 -11   -0.52    1.46
  -2   0  11    0.38    0.92
  -2   0  11    0.37    0.77
  -2   0  10  297.97   16.55
  -2   0  10  300.43   16.25
   2   0 -10  324.21   16.89
  -2   0  10  295.17   16.23
   2   0 -10  320.28   16.35
  -2   0  10  316.07   16.69
   2   0 -10  315.47   16.57
  -2   0  10  315.76   16.33
  -2   0   9   -0.48    1.08
   2   0  -9   -0.14    1.33
  -2   0   9    1.00    0.73
  -2   0   9    0.43    0.58
   2   0  -9    2.24    1.40
   2   0  -8  704.09   35.71
  -2   0   8  736.40   35.44
  -2   0   8  631.61   35.34
  -2   0   8  721.86   35.29
   2   0  -8  670.25   35.73
  -2   0   8  703.73   35.50
   2   0  -8  657.95   35.28
   2   0  -7   -0.40    1.09
   2   0  -7    0.75    1.21
  -2   0   7    0.28    0.54
   2   0  -7    0.06    0.62
   2   0  -6  928.55   43.40
   2   0  -6  971.46   43.69
  -2   0   6  816.04   43.65
  -2   0   6  846.14   43.35
   2   0  -6  822.11   43.05
   2   0  -6  831.09   43.21
   2   0  -6  880.42   43.32
  -2   0   5   -0.23    0.87
   2   0  -5    0.35    0.54
  -2   0   5   -0.18    0.46
   2   0  -5    0.32    0.40
   2   0  -5    0.60    0.76
   2   0  -4 2079.00  106.03
   2   0  -4 2100.68  105.87
  -2   0   4 2091.68  106.28
  -2   0   3    0.06    0.65
   2   0  -3    0.58    0.30
  -2   0   2   67.28    3.83
   2   0  -2   66.44    4.02
  -2   0   1    0.37    0.60
   2   0  -1   -0.15    0.71
   2   0   0  379.62   19.94
   2   0   0  376.49   19.87
  -2   0   0  389.49   19.68
   2   0   1   -0.08    0.78
   2   0   1    0.67    0.80
  -2   0  -2  111.04    6.55
   2   0   2  120.82    6.61
   2   0   2  115.75    6.51
  -2   0  -3    1.08    0.68
   2   0   3   -0.10    1.05
   2   0   3   -0.05    0.53
   2   0   3   -0.18    0.71
  -2   0  -3   -0.73    0.78
   2   0   4    7.44    1.33
   2   0   4    6.34    1.02
   2   0   4    6.57    0.99
  -2   0  -4   10.84    1.05
  -2   0  -4    6.99    0.99
  -2   0  -4    6.93    1.11
   2   0   4    7.83    0.84
  -2   0  -5   -0.72    0.64
   2   0   5    0.09    0.72
   2   0   5    0.27    0.83
  -2   0  -5   -0.11    0.80
   2   0   5   -0.36    0.62
  -2   0  -5    0.48    0.63
   2   0   5    0.47    0.99
  -2   0  -6   87.40    5.11
  -2   0  -6   79.22    4.70
  -2   0  -6   79.83    4.84
  -2   0  -6   84.53    4.87
   2   0   6   82.90    5.21
   2   0   6   83.29    4.95
   2   0   6   84.43    4.87
  -2   0  -6   78.56    4.83
   2   0   7   -0.48    0.68
  -2   0  -7   -0.10    0.80
  -2   0  -7    0.51    0.91
   2   0   7    0.21    0.89
  -2   0  -7    1.00    0.93
  -2   0  -7    0.10    0.77
  -2   0  -7    0.71    0.77
  -2   0  -7    0.19    0.74
   2   0   8    0.42    0.62
  -2   0  -8    0.63    0.84
   2   0   8    0.79    0.92
  -2   0  -8    0.10    0.69
  -2   0  -8    1.72    1.05
  -2   0  -8    0.28    0.81
  -2   0  -8   -0.11    0.76
  -2   0  -8    0.75    0.82
  -2   0  -8   -0.44    0.84
  -2   0  -8   -0.11    0.82
  -2   0  -9   -0.12    0.85
   2   0   9    0.09    0.61
   2   0   9    0.48    0.88
  -2   0  -9    1.16    1.11
  -2   0  -9    1.34    0.87
  -2   0  -9    0.47    0.83
  -2   0  -9    0.12    0.87
  -2   0  -9   -0.48    0.85
  -2   0  -9    0.82    0.83
   2   0  10  157.34    9.06
  -2   0 -10  159.84    9.08
  -2   0 -10  161.04    9.04
  -2   0 -10  144.08    8.87
  -2   0 -10  165.80    8.98
  -2   0 -10  151.62    8.92
   2   0  10  157.19    8.65
   2   0  10  165.64    8.99
   2   0  10  148.81    9.09
  -2   0 -10  156.66    8.96
   2   0  11    0.41    1.01
   2   0  11    0.29    1.21
   2   0  11    0.21    0.72
  -2   0 -11   -0.15    1.02
  -2   0 -11   -0.14    0.97
   2   0  11   -0.63    1.08
  -2   0 -12  201.05   10.90
   2   0  12  185.20   10.85
   2   0  12  201.64   10.90
   2   0  12  180.70   10.47
   2   0  12  183.15   10.75
  -2   0 -12  199.60   10.99
   2   0  13   -0.94    1.03
  -2   0 -13   -0.55    1.23
  -2   0 -13    1.02    1.20
   2   0  13    0.60    0.86
   2   0  13    0.16    1.11
  -2   0 -13   -0.34    1.20
   2   0  13    0.50    1.01
   2   0  14   25.66    2.40
   2   0  14   21.29    2.23
  -2   0 -14   16.55    2.28
  -2   0 -14   18.91    2.33
   2   0  14   23.83    2.23
   2   0  14   17.99    2.09
   2   0  14   19.28    1.88
  -2   0 -14   21.51    2.39
  -2   0 -14   19.14    2.55
   2   0  15   -0.16    1.01
  -2   0 -15    0.39    1.26
   2   0  15    0.67    1.32
  -2   0 -15    0.97    1.23
  -2   0 -15   -0.62    1.47
   2   0  15    0.16    1.10
  -2   0 -15   -0.42    1.48
   2   0  15   -0.53    0.85
   2   0  15    0.89    0.92
  -2   0 -15    0.21    1.36
  -2   0 -16    7.02    1.87
  -2   0 -16    4.88    1.49
   2   0  16    8.43    1.47
   2   0  16    4.93    1.39
  -2   0 -16    7.61    1.79
   2   0  16    5.89    1.40
  -2   0 -16    7.57    1.84
   2   0  16    8.11    1.31
  -2   0 -16    7.65    1.70
   2   0  16    7.71    1.45
  -2   0 -16    5.74    1.54
  -2   0 -17   -1.12    1.31
   2   0  17   -1.01    1.12
   2   0  17   -0.17    1.11
  -2   0 -17    1.23    1.33
  -2   0 -17    2.74    1.57
   2   0  17   -0.93    0.93
  -2   0 -17   -0.22    1.49
  -2   0 -17    1.17    1.24
   2   0  17   -0.15    1.04
  -2   0 -18    8.25    2.05
  -2   0 -18    6.70    1.81
  -2   0 -18    6.49    1.58
   2   0  18    7.60    1.53
   2   0  18   10.65    1.37
  -2   0 -18    9.96    1.80
  -2   0 -18    7.29    1.83
   2   0  18   10.74    1.64
   2   0  18    8.17    1.40
  -2   0 -19    0.43    1.32
  -2   0 -19    1.62    1.18
   2   0  19    0.15    0.94
   2   0  19    0.46    1.15
  -2   0 -19   -0.67    1.17
  -2   0 -19    1.27    1.44
  -2   0 -19   -0.22    1.57
   2   0  19    1.56    0.92
   2   0  20   11.52    1.52
  -2   0 -20    8.06    1.47
   2   0  20   14.67    1.71
  -2   0 -20    9.89    1.89
  -2   0 -20   10.67    1.90
  -2   0 -20   10.32    1.54
   2   0  20   11.72    1.35
  -2   0 -20    8.82    1.69
   2   0  21    0.10    0.77
  -2   0 -21   -0.51    1.19
   2   0  21    0.12    0.86
   2   0  22   43.56    2.91
   2   0  22   45.46    3.05
  -2   0 -22   43.65    3.27
   2   0  23    0.12    0.48
  -2   0 -23   -0.10    0.72
   2   0  23    0.55    0.62
   2   1 -25   11.52    1.11
  -2   1  25   10.12    1.09
   2  -1 -25   10.24    1.04
  -2  -1  24    0.52    0.59
   2   1 -24    0.16    0.61
   2  -1 -24    1.70    0.88
  -2   1  24    1.86    0.83
   2   1 -24    0.86    0.90
  -2  -1  24    1.01    0.73
   2   1 -23   37.48    2.94
  -2  -1  23   35.53    2.77
   2  -1 -23   35.82    2.96
  -2   1  23   42.66    2.67
  -2   1  23   37.24    2.56
  -2  -1  23   40.47    2.75
  -2   1  23   35.18    2.82
   2   1 -23   35.50    2.78
  -2   1  22   16.65    1.86
   2   1 -22   16.05    1.86
   2   1 -22   16.98    2.05
  -2  -1  22   17.40    1.79
  -2   1  22   14.67    1.56
  -2   1  22   15.49    1.63
  -2   1  22   14.39    1.39
   2  -1 -22   14.71    2.04
  -2  -1  22   17.39    1.78
  -2  -1  21   52.85    3.82
  -2   1  21   55.41    4.05
   2   1 -21   52.48    4.01
  -2   1  21   55.98    3.83
   2   1 -21   54.33    4.19
  -2   1  21   55.54    3.74
  -2  -1  21   61.10    4.01
   2  -1 -21   55.29    4.37
  -2   1  20    3.61    1.10
   2   1 -20    4.86    1.47
  -2   1  20    3.27    1.08
   2   1 -20    3.04    1.46
   2  -1 -20    1.79    1.89
   2  -1 -20    5.09    1.81
  -2  -1  20    4.23    0.99
  -2  -1  20    3.04    1.28
  -2  -1  20    4.73    1.29
   2  -1 -19   26.41    3.03
  -2   1  19   21.80    2.31
   2  -1 -19   25.45    2.99
  -2  -1  19   22.61    2.35
   2   1 -19   23.21    2.47
   2   1 -19   24.12    2.68
  -2   1  19   21.93    2.18
  -2  -1  19   18.87    1.93
  -2   1  19   22.01    2.11
  -2   1  19   26.76    2.43
  -2  -1  19   25.21    2.44
  -2   1  18  169.82   10.64
  -2   1  18  188.75   10.61
   2  -1 -18  177.53   11.02
  -2   1  18  185.32   10.74
   2   1 -18  162.63   10.57
  -2  -1  18  215.06   10.75
  -2  -1  18  191.21   10.79
  -2  -1  18  189.91   10.44
   2   1 -18  181.98   10.91
   2   1 -18  191.18   10.69
  -2  -1  18  193.38   10.72
  -2  -1  18  203.53   10.92
  -2   1  18  179.85   10.56
   2  -1 -18  191.61   11.29
   2   1 -18  190.95   11.01
   2  -1 -18  185.40   11.21
  -2   1  18  183.69   10.76
   2   1 -17  355.85   19.20
  -2  -1  17  369.18   18.82
   2   1 -17  328.73   18.90
   2  -1 -17  336.83   19.37
   2  -1 -17  318.93   19.21
  -2  -1  17  347.20   19.01
  -2   1  17  345.05   18.92
  -2   1  17  345.34   18.83
  -2   1  17  373.44   18.88
   2   1 -17  352.72   18.85
  -2  -1  17  354.09   18.95
   2   1 -17  315.76   18.98
  -2   1  17  335.93   18.94
  -2  -1  17  374.24   19.08
  -2   1  17  334.76   18.73
   2  -1 -17  363.22   19.50
  -2  -1  17  369.39   18.64
  -2   1  16   16.34    1.81
  -2  -1  16   13.79    1.76
  -2   1  16   16.04    1.96
  -2  -1  16   15.30    1.82
  -2   1  16   12.43    1.91
   2  -1 -16   16.52    2.38
   2  -1 -16   11.62    2.29
  -2  -1  16   15.73    1.98
  -2  -1  16   15.66    1.85
   2  -1 -16   13.72    2.36
   2   1 -16   15.42    1.98
  -2   1  16   12.82    1.59
   2   1 -16   14.66    2.05
   2   1 -16   13.42    1.76
  -2   1  16   16.16    1.93
  -2  -1  16   14.54    1.62
  -2  -1  16   13.19    1.47
   2   1 -16   11.22    1.97
  -2   1  16   12.51    1.79
   2  -1 -16    6.99    2.12
   2   1 -16   13.68    2.02
  -2  -1  16   19.03    2.18
   2  -1 -15   24.28    2.99
  -2  -1  15   29.81    2.79
  -2   1  15   35.83    2.74
   2   1 -15   26.24    2.94
   2   1 -15   23.86    2.84
   2   1 -15   28.00    2.81
  -2   1  15   28.61    2.67
  -2  -1  15   36.75    2.68
  -2   1  15   33.30    2.64
  -2  -1  15   30.63    2.41
   2   1 -15   31.19    2.53
   2  -1 -15   31.54    3.33
  -2  -1  15   32.50    2.35
  -2   1  15   30.93    2.66
   2   1 -15   35.01    2.70
  -2  -1  15   35.20    2.81
   2   1 -15   31.80    2.79
   2   1 -15   32.40    3.05
  -2   1  15   28.18    2.50
  -2   1  15   29.93    2.86
  -2  -1  15   24.41    2.66
  -2  -1  15   31.15    2.58
   2  -1 -15   28.88    3.05
  -2   1  14    6.12    1.37
   2  -1 -14    4.90    1.75
  -2  -1  14    4.52    1.27
  -2   1  14    8.94    1.46
  -2  -1  14    7.23    1.27
  -2  -1  14    4.97    0.91
  -2   1  14    6.08    1.36
   2   1 -14    4.35    1.13
  -2   1  14    4.30    1.29
   2  -1 -14    6.59    1.60
  -2   1  14    6.15    1.29
  -2  -1  14    5.05    1.04
   2   1 -14    5.66    1.85
   2   1 -14    4.41    1.17
  -2   1  14    4.62    1.24
   2   1 -14    4.46    1.42
   2  -1 -14    2.49    1.80
   2   1 -14    6.55    1.77
  -2  -1  14    5.06    1.40
  -2   1  14    5.65    1.18
  -2  -1  14    4.07    1.20
  -2  -1  14    6.04    1.40
  -2   1  13   21.75    2.16
  -2   1  13   19.02    1.94
  -2   1  13   22.75    2.03
  -2  -1  13   24.63    2.08
   2  -1 -13   20.51    2.29
  -2  -1  13   22.19    2.22
   2   1 -13   18.30    2.53
   2   1 -13   18.96    2.50
  -2  -1  13   22.02    1.85
  -2   1  13   18.54    1.98
   2  -1 -13   22.36    2.75
  -2  -1  13   21.65    2.02
   2   1 -13   21.88    1.94
  -2  -1  13   20.78    1.77
   2  -1 -13   20.62    2.44
   2   1 -13   21.43    2.01
  -2  -1  13   26.05    2.34
   2  -1 -13   19.95    2.09
  -2   1  13   24.60    2.37
   2   1 -13   25.82    2.41
   2  -1 -13   22.02    2.83
  -2   1  13   20.20    2.14
  -2  -1  13   22.75    2.21
  -2  -1  12   42.15    2.83
  -2   1  12   40.78    2.85
  -2  -1  12   35.61    2.79
  -2   1  12   38.87    2.84
   2  -1 -12   37.60    3.08
  -2  -1  12   39.66    3.15
   2  -1 -12   39.00    3.32
  -2   1  12   39.80    2.87
   2   1 -12   38.91    2.78
  -2  -1  12   43.33    2.67
   2   1 -12   41.89    2.91
   2  -1 -12   34.20    3.38
   2  -1 -12   40.09    2.98
   2   1 -12   38.03    3.01
  -2   1  12   35.10    2.97
  -2  -1  12   39.47    2.98
   2  -1 -12   38.12    3.44
   2   1 -12   38.74    3.35
  -2   1  12   37.49    3.03
  -2   1  12   38.54    3.03
   2  -1 -11  387.83   21.14
  -2   1  11  396.73   21.29
  -2  -1  11  385.67   21.04
  -2  -1  11  411.54   21.06
  -2   1  11  414.77   21.09
   2   1 -11  410.84   21.01
  -2  -1  11  386.59   20.84
  -2   1  11  416.74   21.28
   2   1 -11  437.01   21.15
  -2   1  11  394.39   21.30
   2   1 -11  408.37   21.27
  -2  -1  11  394.53   21.35
   2  -1 -11  384.82   21.63
  -2   1  11  392.98   21.05
  -2  -1  11  388.60   21.21
   2  -1 -11  402.02   21.48
   2   1 -10  849.16   41.55
   2  -1 -10  841.90   41.97
  -2   1  10  812.91   41.73
  -2   1  10  810.53   41.58
  -2  -1  10  809.53   41.52
   2   1 -10  831.43   41.99
  -2  -1  10  820.41   41.50
   2   1 -10  872.26   41.51
  -2   1  10  790.20   41.66
  -2  -1  10  772.21   41.28
  -2  -1  10  821.82   41.85
  -2   1  10  794.72   41.76
   2  -1 -10  795.65   41.60
  -2  -1  10  794.04   41.66
   2  -1 -10  687.04   41.88
  -2  -1  10  759.81   41.66
  -2   1  10  839.48   41.52
  -2   1  10  808.22   41.49
  -2   1   9   18.85    1.90
  -2   1   9   21.73    1.81
  -2  -1   9   17.80    1.71
   2   1  -9   23.21    2.29
  -2   1   9   21.69    1.89
   2   1  -9   19.12    1.69
  -2   1   9   20.17    1.73
  -2  -1   9   18.93    1.70
  -2   1   9   21.93    1.73
  -2   1   9   21.95    1.70
  -2  -1   9   18.64    1.47
   2  -1  -9   19.75    2.15
   2  -1  -9   23.29    1.88
  -2   1   9   20.21    1.83
  -2  -1   9   23.53    1.92
   2   1  -9   17.66    1.72
  -2   1   8   11.72    1.27
  -2   1   8    9.40    1.44
  -2  -1   8   12.30    1.27
   2  -1  -8   11.75    1.69
  -2  -1   8   10.74    1.29
  -2   1   8   10.90    1.20
  -2   1   8   11.17    1.18
  -2  -1   8   10.45    0.95
   2  -1  -8   10.15    1.31
  -2  -1   8   11.04    1.30
   2   1  -8   12.42    1.57
   2   1  -8   12.61    1.24
   2   1  -7 1695.49   76.69
   2  -1  -7 1431.81   76.66
  -2  -1   7 1498.47   76.50
  -2   1   7 1614.44   76.51
   2  -1  -7 1388.15   76.27
  -2   1   7 1533.24   76.42
  -2  -1   7 1535.98   76.23
   2  -1  -7 1422.31   76.72
   2   1  -7 1506.98   76.26
  -2  -1   7 1452.66   76.57
  -2  -1   7 1519.66   76.61
  -2  -1   7 1284.89   76.63
   2   1  -7 1619.31   76.36
   2   1  -6  219.30   11.60
   2  -1  -6  232.20   11.52
   2  -1  -6  192.13   11.84
   2  -1  -6  195.07   11.77
  -2  -1   6  227.69   11.46
  -2   1   6  229.37   11.66
   2   1  -6  220.73   11.50
  -2  -1   6  221.25   11.81
  -2  -1   6  226.97   11.98
   2   1  -6  212.38   11.53
   2   1  -6  238.48   11.82
   2  -1  -5  308.35   14.98
   2   1  -5  277.83   15.02
   2  -1  -5  304.18   15.23
  -2   1   5  292.00   15.10
   2  -1  -5  294.69   14.90
  -2   1   5  298.06   15.27
   2   1  -5  273.36   14.95
   2   1  -5  304.10   15.20
  -2  -1   5  289.02   15.23
  -2  -1   5  294.81   15.37
   2  -1  -5  279.34   14.80
   2   1  -4  125.86    6.69
   2  -1  -4  126.68    6.89
   2   1  -4  130.57    7.03
   2  -1  -4  146.85    7.14
  -2   1   4  131.41    7.19
   2   1  -4  139.21    6.85
  -2  -1   4  145.29    7.21
  -2  -1   4  138.01    7.31
   2   1  -3 1948.07   98.12
   2  -1  -3 1949.75   98.23
   2  -1  -3 1942.03   98.25
  -2   1   3 1959.58   98.47
   2   1  -3 1894.17   98.22
  -2  -1   3 1924.41   98.42
  -2  -1   3 1985.03   98.53
   2  -1  -2  548.87   26.93
   2   1  -2  544.15   26.84
  -2  -1   2  497.91   26.96
  -2   1   2  506.51   27.01
   2  -1  -2  540.17   27.13
  -2  -1   2  506.30   27.05
   2   1  -2  531.18   27.31
   2   1  -1  157.06    8.20
   2  -1  -1  144.57    7.98
   2   1  -1  150.05    7.84
  -2   1   1  145.27    7.88
  -2  -1   1  146.32    7.88
  -2   1   0  115.41    6.19
   2   1   0  120.77    6.23
   2  -1   0  106.32    6.26
  -2   1   0  119.77    6.15
   2   1   0  111.64    6.44
  -2  -1   0  110.96    6.12
  -2  -1  -1    1.34    0.44
   2  -1   1    2.21    0.71
  -2  -1  -1    3.10    0.86
  -2   1  -1    0.84    0.59
   2   1   1    1.27    0.80
   2   1   1    2.46    0.75
   2  -1   2   98.68    5.59
  -2   1  -2   96.68    5.50
   2   1   2  100.52    5.76
   2   1   2  106.49    5.67
  -2  -1  -2   97.66    5.62
  -2  -1  -2  100.02    5.19
   2  -1   2  105.09    5.64
  -2   1  -2   96.60    5.45
   2   1   2   91.94    5.45
  -2   1  -3  348.34   19.51
   2   1   3  381.05   19.78
   2  -1   3  377.72   19.60
   2   1   3  421.45   19.77
  -2  -1  -3  385.82   19.64
  -2  -1  -3  393.63   19.87
  -2   1  -3  385.69   19.68
   2   1   3  352.99   19.51
  -2   1  -3  351.06   19.48
   2   1   3  392.65   19.45
  -2  -1  -4   40.58    2.93
  -2   1  -4   43.76    2.77
  -2   1  -4   38.14    2.62
   2  -1   4   44.54    2.73
   2   1   4   39.71    2.32
   2  -1   4   45.22    2.97
   2   1   4   39.08    2.82
  -2  -1  -4   37.38    2.63
  -2  -1  -4   37.84    2.70
   2   1   4   44.88    2.87
   2  -1   4   32.91    2.89
   2   1   4   36.70    2.61
   2   1   4   41.60    2.51
  -2   1  -4   40.71    2.59
  -2  -1  -5    0.34    0.75
  -2   1  -5   -0.15    0.65
  -2  -1  -5    0.12    0.76
   2   1   5   -0.25    0.71
   2  -1   5    0.59    1.08
  -2   1  -5    0.58    0.67
  -2  -1  -5    0.80    0.73
  -2   1  -5   -0.65    0.81
   2   1   5    0.78    0.55
   2   1   5   -0.21    0.90
  -2   1  -6    1.36    0.73
   2  -1   6    2.15    0.98
   2   1   6    1.61    0.73
  -2  -1  -6    1.92    0.91
   2  -1   6    0.75    0.95
  -2  -1  -6    1.25    0.80
  -2   1  -6    2.31    0.77
  -2   1  -6    0.75    0.79
   2   1   6   -0.54    1.02
   2  -1   6    1.36    0.86
  -2  -1  -6    2.22    0.92
  -2   1  -6    2.03    0.74
  -2  -1  -6    2.35    0.91
  -2  -1  -6    1.46    0.83
  -2   1  -6    1.78    0.80
  -2   1  -6    1.51    0.81
  -2  -1  -6    1.88    0.85
  -2   1  -6    3.53    0.85
   2   1   6    0.67    0.93
   2   1   7   96.95    6.43
  -2  -1  -7  112.99    6.67
  -2  -1  -7  107.36    6.41
   2  -1   7  134.08    6.50
  -2  -1  -7  112.05    6.42
   2   1   7  104.54    6.56
  -2  -1  -7  108.25    6.41
  -2   1  -7  104.06    6.29
  -2   1  -7  117.13    6.41
  -2   1  -7  111.23    6.53
  -2  -1  -7  113.84    6.41
  -2  -1  -7  107.19    6.40
   2   1   7  102.06    6.32
   2  -1   7  121.24    6.58
   2  -1   7  103.96    6.48
  -2   1  -7  115.84    6.38
   2  -1   8   11.68    1.49
  -2   1  -8   15.08    1.52
   2   1   8   10.08    1.40
   2  -1   8   15.45    1.76
  -2  -1  -8   12.86    1.54
  -2  -1  -8   14.12    1.50
  -2   1  -8   13.04    1.62
  -2  -1  -8   13.82    1.64
  -2  -1  -8   16.08    1.58
  -2  -1  -8   14.20    1.57
  -2   1  -8   12.26    1.58
  -2   1  -8   14.06    1.45
  -2  -1  -8   13.16    1.44
  -2  -1  -8   14.86    1.59
  -2   1  -8   12.58    1.53
   2  -1   8   14.75    1.89
  -2   1  -9   18.80    1.79
   2   1   9   15.71    1.72
  -2  -1  -9   14.61    1.73
   2  -1   9   17.21    1.85
  -2   1  -9   17.95    1.93
  -2  -1  -9   17.46    1.66
   2   1   9   13.12    1.65
  -2  -1  -9   12.80    1.64
  -2  -1  -9   17.81    1.80
  -2   1  -9   16.45    1.83
  -2  -1  -9   18.17    1.72
  -2   1  -9   14.38    1.67
  -2   1  -9   15.87    1.64
   2  -1   9   16.60    1.78
   2  -1   9   15.92    1.92
   2  -1  10  144.28    8.43
  -2  -1 -10  151.36    8.83
   2   1  10  153.27    8.95
   2   1  10  153.23    8.90
  -2  -1 -10  160.36    8.86
  -2   1 -10  165.91    9.01
   2  -1  10  153.30    8.67
  -2  -1 -10  146.66    8.86
  -2   1 -10  162.78    8.94
   2  -1  10  162.37    9.19
   2   1  10  153.44    8.85
  -2  -1 -10  153.47    8.91
  -2   1 -10  163.26    9.12
  -2  -1 -10  162.17    9.00
   2  -1  10  152.40    8.99
  -2   1 -10  168.04    9.02
  -2  -1 -11  277.35   15.15
  -2   1 -11  288.20   15.23
   2   1  11  270.88   15.10
  -2  -1 -11  280.42   15.05
   2   1  11  268.09   15.07
   2   1  11  263.42   15.14
   2  -1  11  284.34   15.32
  -2  -1 -11  243.25   15.02
  -2   1 -11  301.90   15.22
  -2   1 -11  296.52   15.32
  -2  -1 -11  271.31   15.04
   2  -1  11  274.17   14.85
  -2  -1 -11  273.10   15.08
   2   1  11  282.27   15.06
   2  -1  11  260.64   15.09
  -2  -1 -11  292.02   15.23
  -2  -1 -11  283.19   15.12
  -2   1 -11  278.11   15.19
  -2  -1 -12  196.16   10.70
  -2  -1 -12  188.04   10.72
   2   1  12  174.93   10.56
   2  -1  12  194.94   10.74
   2   1  12  179.56   10.58
   2  -1  12  186.30   10.36
   2   1  12  182.96   10.64
  -2  -1 -12  192.03   10.71
  -2  -1 -12  185.25   10.58
   2  -1  12  200.06   10.80
   2   1  12  176.45   10.42
  -2  -1 -12  173.94   10.57
  -2   1 -12  183.27   10.70
  -2  -1 -12  169.27   10.48
  -2   1 -12  197.75   10.81
  -2   1 -12  203.87   10.80
   2   1  12  188.11   10.59
  -2  -1 -12  191.04   10.69
   2   1  13  176.61   10.10
   2   1  13  142.05    9.90
   2  -1  13  174.09   10.07
  -2  -1 -13  166.31    9.98
  -2  -1 -13  180.21   10.21
  -2   1 -13  179.19   10.37
   2   1  13  170.18    9.91
   2   1  13  178.21   10.14
   2  -1  13  174.31    9.83
   2  -1  13  188.10   10.24
  -2  -1 -13  174.05   10.22
  -2   1 -13  169.54    9.99
  -2  -1 -13  178.28   10.20
  -2   1 -13  160.69   10.15
  -2  -1 -13  172.28   10.03
  -2   1 -13  187.83   10.33
  -2  -1 -13  170.00   10.12
  -2   1 -13  187.48   10.35
   2   1  13  183.92   10.10
  -2  -1 -13  170.05   10.11
  -2   1 -13  191.40   10.37
  -2   1 -14   21.96    2.84
  -2  -1 -14   26.01    2.51
   2   1  14   29.89    2.63
  -2  -1 -14   31.34    2.77
   2  -1  14   24.13    2.47
  -2  -1 -14   28.57    2.59
  -2   1 -14   20.58    2.58
  -2   1 -14   22.47    2.42
   2  -1  14   26.74    2.54
  -2  -1 -14   29.22    2.77
   2  -1  14   24.19    2.52
  -2   1 -14   27.00    2.76
  -2  -1 -14   30.08    2.87
   2   1  14   24.22    2.18
   2  -1  14   25.49    2.29
   2   1  14   28.40    2.47
   2   1  14   25.80    2.48
  -2  -1 -14   30.39    2.87
  -2   1 -14   27.10    2.88
   2   1  14   24.60    2.49
  -2  -1 -14   28.57    2.75
   2  -1  15  131.56    7.63
   2   1  15  128.50    7.58
  -2  -1 -15  123.27    7.81
  -2  -1 -15  131.88    7.94
   2  -1  15  125.73    7.65
  -2  -1 -15  136.22    7.95
  -2  -1 -15  119.78    7.87
  -2   1 -15  128.53    7.66
   2   1  15  122.69    7.25
   2  -1  15  122.21    7.37
  -2  -1 -15  123.59    7.67
  -2   1 -15  127.18    7.93
   2  -1  15  122.56    7.59
  -2   1 -15  117.73    7.84
   2   1  15  119.41    7.52
   2   1  15  132.91    7.72
  -2   1 -15   98.26    7.76
  -2  -1 -15  128.00    7.94
  -2  -1 -16   10.64    1.95
   2  -1  16   12.46    1.69
  -2  -1 -16   13.52    1.98
   2  -1  16   13.10    1.86
  -2   1 -16   10.05    1.69
  -2  -1 -16    8.93    1.84
   2   1  16    9.11    1.38
  -2   1 -16    9.35    1.77
  -2  -1 -16    9.32    1.83
   2   1  16   12.82    1.82
   2  -1  16   10.07    1.70
  -2  -1 -16   10.43    2.01
   2  -1  16   10.07    1.52
  -2  -1 -16   11.13    1.78
  -2   1 -16    9.71    1.86
  -2  -1 -16    9.89    1.93
   2   1  16   14.08    1.77
  -2  -1 -17    2.41    1.37
   2  -1  17    3.36    1.25
   2  -1  17    3.50    1.06
  -2  -1 -17    4.94    1.33
  -2  -1 -17    2.88    1.44
  -2   1 -17    2.07    1.63
  -2   1 -17    3.03    1.18
  -2  -1 -17    2.61    1.55
   2   1  17    1.81    1.23
   2  -1  17    1.33    1.16
  -2  -1 -17    4.77    1.75
   2  -1  17    4.12    1.15
  -2   1 -17    2.80    1.45
   2   1  17    3.38    1.28
   2   1  17    3.68    1.16
   2  -1  17    2.59    1.08
  -2  -1 -17    1.34    1.50
  -2   1 -18   16.00    1.86
   2  -1  18   17.49    1.94
  -2  -1 -18   12.27    2.03
  -2  -1 -18   15.72    1.94
   2   1  18   16.14    1.96
   2  -1  18   15.96    1.99
   2   1  18   13.02    1.84
  -2  -1 -18   15.06    2.35
  -2   1 -18   14.34    2.30
   2  -1  18   13.60    1.72
  -2  -1 -18   13.70    1.90
  -2   1 -18   16.21    2.25
  -2  -1 -18   14.04    2.26
   2   1  18   13.84    1.72
   2  -1  18   12.97    1.68
  -2  -1 -18   15.73    2.26
   2   1  19    2.85    1.24
   2   1  19    2.85    1.22
   2  -1  19    3.77    1.18
   2  -1  19    1.39    1.16
  -2  -1 -19    1.91    1.33
  -2   1 -19    2.16    1.46
   2  -1  19    2.98    0.99
  -2  -1 -19    4.43    1.30
  -2   1 -19    1.11    1.23
  -2  -1 -19    4.16    1.63
  -2   1 -19    3.74    1.73
   2   1  19    2.61    0.96
   2  -1  19    1.65    0.89
  -2   1 -20   30.51    3.00
   2   1  20   37.75    2.68
   2  -1  20   34.08    2.67
   2  -1  20   29.16    2.73
  -2   1 -20   30.66    2.77
  -2  -1 -20   31.23    2.84
  -2   1 -20   33.55    3.06
   2   1  20   35.90    2.75
  -2   1 -20   28.42    3.04
  -2  -1 -20   30.69    3.08
   2   1  20   34.80    2.53
   2   1  21   65.93    3.89
   2  -1  21   54.73    3.75
  -2  -1 -21   58.84    4.26
   2  -1  21   60.05    4.01
  -2  -1 -21   53.31    3.98
   2   1  21   61.87    3.94
  -2   1 -21   59.48    4.31
  -2   1 -21   60.95    4.32
  -2   1 -21   60.17    4.23
   2   1  22    2.20    0.67
   2   1  22    1.41    0.76
   2  -1  22    2.26    0.74
  -2  -1 -22    0.10    0.69
   2  -1  22    1.12    0.93
   2   1  22    1.63    0.77
  -2  -1 -22    0.81    1.00
  -2   1 -22    1.20    1.03
   2   1  23   31.73    2.03
   2   1  23   38.44    2.23
  -2   1 -23   35.66    2.38
  -2  -1 -23   30.86    2.26
   2  -2 -25    0.07    0.58
   2   2 -25   -0.83    0.53
  -2   2  24   28.73    2.09
   2   2 -24   32.11    2.36
  -2  -2  24   30.08    2.22
  -2  -2  24   36.89    2.29
   2  -2 -24   33.12    2.56
   2  -2 -24   32.03    2.48
  -2  -2  23  183.61    9.63
  -2  -2  23  161.47    9.58
   2  -2 -23  175.98   10.03
   2   2 -23  174.07    9.76
   2  -2 -23  179.21   10.00
  -2   2  23  170.43    9.48
  -2  -2  23  176.63    9.63
   2   2 -22  118.05    7.18
  -2  -2  22  123.73    7.17
  -2   2  22  128.01    7.07
   2  -2 -22  119.98    7.68
   2  -2 -22  122.26    7.75
   2   2 -22  130.18    7.48
  -2   2  22  122.13    7.10
  -2  -2  22  125.29    7.27
  -2  -2  21  147.12    8.30
  -2   2  21  132.21    7.76
   2  -2 -21  138.56    8.76
  -2   2  21  145.59    8.07
  -2   2  21  134.78    8.02
  -2  -2  21  137.75    8.15
   2   2 -21  138.67    8.16
   2  -2 -21  151.89    8.89
   2   2 -21  142.43    8.36
   2  -2 -20   46.82    4.06
  -2   2  20   43.15    3.10
  -2   2  20   42.77    3.30
   2  -2 -20   47.62    4.13
   2   2 -20   44.18    3.44
   2   2 -20   46.38    3.68
  -2   2  20   46.26    3.33
  -2  -2  20   43.18    3.47
  -2  -2  20   45.18    3.57
  -2   2  20   46.97    3.36
   2   2 -19  104.87    6.62
   2  -2 -19  104.54    7.07
  -2   2  19   92.90    6.16
   2   2 -19  111.80    6.40
  -2   2  19  107.33    6.33
   2  -2 -19  115.35    7.17
   2   2 -19   89.45    6.14
  -2  -2  19   98.23    6.43
  -2   2  19   85.47    6.17
  -2  -2  19  112.11    6.58
   2   2 -19  102.30    6.41
  -2   2  18   10.36    1.72
  -2  -2  18   12.55    1.65
  -2  -2  18   14.71    1.72
   2  -2 -18   12.51    2.27
   2   2 -18   10.29    1.85
   2  -2 -18    9.79    2.25
   2  -2 -18   11.16    2.21
   2   2 -18   12.15    1.81
  -2   2  18    7.82    1.53
  -2  -2  18    8.84    1.68
   2   2 -18   12.81    1.72
  -2   2  18    7.81    1.44
   2   2 -18   12.51    1.63
  -2  -2  18    8.20    1.63
   2  -2 -17  149.83    9.73
  -2  -2  17  163.30    9.37
  -2  -2  17  169.92    9.69
  -2   2  17  165.96    9.56
   2  -2 -17  174.37   10.09
   2   2 -17  172.24    9.78
   2   2 -17  148.73    9.32
   2  -2 -17  157.33   10.06
  -2   2  17  172.09    9.54
  -2   2  17  157.39    9.38
   2   2 -17  174.63    9.53
  -2   2  17  157.89    9.43
   2   2 -17  167.86    9.40
   2  -2 -17  145.15   10.02
  -2  -2  17  159.65    9.54
   2   2 -17  153.00    9.48
  -2  -2  17  174.84    9.68
  -2   2  16   14.14    1.77
  -2  -2  16   14.10    1.83
   2  -2 -16    8.81    2.08
  -2  -2  16   15.24    1.81
  -2   2  16   10.73    1.81
  -2  -2  16   16.05    2.02
  -2  -2  16   15.18    1.74
   2   2 -16    8.59    1.65
   2  -2 -16   11.20    2.35
  -2   2  16   14.72    1.87
   2   2 -16   12.84    1.75
  -2   2  16   12.59    1.69
   2   2 -16   12.75    1.68
   2   2 -16   11.39    2.01
   2   2 -16   14.20    1.94
  -2   2  16   12.49    1.88
  -2  -2  16   19.22    2.18
   2   2 -15  274.48   15.04
  -2  -2  15  286.06   14.78
   2   2 -15  256.00   14.88
  -2   2  15  267.73   14.97
  -2  -2  15  297.48   14.75
   2  -2 -15  249.25   15.42
   2   2 -15  276.17   14.77
   2   2 -15  266.47   15.06
  -2   2  15  262.79   14.89
  -2   2  15  255.84   14.83
   2  -2 -15  247.38   15.41
  -2   2  15  271.52   14.87
   2   2 -15  258.41   15.09
   2  -2 -15  277.63   15.20
  -2   2  15  295.41   15.05
  -2  -2  15  285.55   14.95
   2   2 -15  283.60   14.82
  -2  -2  15  242.18   14.84
  -2  -2  15  263.33   14.99
   2  -2 -14  277.23   15.11
  -2  -2  14  269.79   14.73
  -2   2  14  265.68   14.95
  -2   2  14  264.31   14.85
  -2   2  14  277.84   15.00
  -2  -2  14  280.72   14.72
   2  -2 -14  258.31   15.43
  -2   2  14  284.58   14.92
  -2   2  14  260.65   14.90
   2   2 -14  280.51   15.17
   2   2 -14  279.13   14.75
   2  -2 -14  255.26   15.43
  -2  -2  14  264.28   14.86
   2   2 -14  245.17   14.98
  -2  -2  14  288.39   15.10
  -2   2  14  278.78   14.99
   2   2 -14  275.93   14.76
  -2   2  13   64.51    4.37
  -2  -2  13   63.44    4.18
   2   2 -13   71.06    4.30
  -2   2  13   63.14    4.30
   2   2 -13   65.49    4.21
  -2  -2  13   67.71    4.16
  -2   2  13   71.31    4.49
   2  -2 -13   54.03    4.67
   2   2 -13   64.90    4.64
   2  -2 -13   64.46    4.39
  -2   2  13   60.72    4.27
  -2   2  13   61.23    4.34
  -2   2  13   57.69    4.29
   2   2 -13   60.02    4.60
  -2  -2  13   64.73    4.25
  -2  -2  13   65.39    4.34
  -2  -2  13   65.98    4.49
   2  -2 -13   63.32    4.85
  -2   2  13   61.57    4.38
   2  -2 -12  322.45   18.03
  -2   2  12  346.54   17.62
  -2  -2  12  321.35   17.45
  -2   2  12  337.87   17.67
  -2  -2  12  339.39   17.44
  -2   2  12  304.62   17.40
  -2  -2  12  318.84   17.53
  -2  -2  12  339.55   17.82
  -2   2  12  297.90   17.60
  -2   2  12  336.99   17.56
   2   2 -12  333.87   17.93
  -2   2  12  327.79   17.57
   2   2 -12  340.13   17.52
   2  -2 -12  322.40   17.65
  -2  -2  12  317.42   17.60
  -2   2  12  314.39   17.65
   2   2 -12  349.60   17.50
  -2  -2  12  327.58   17.65
  -2   2  11   70.91    4.61
  -2   2  11   65.76    4.48
  -2  -2  11   64.73    4.37
   2   2 -11   74.75    4.46
  -2  -2  11   76.39    4.47
   2  -2 -11   79.81    4.66
  -2  -2  11   67.36    4.06
  -2   2  11   73.37    4.47
  -2   2  11   68.64    4.53
   2  -2 -11   76.16    4.75
  -2   2  11   74.72    4.54
  -2   2  11   72.77    4.53
   2  -2 -11   71.74    4.97
  -2   2  11   75.92    4.68
   2   2 -11   65.85    4.80
   2   2 -11   68.25    4.45
  -2  -2  11   76.68    4.55
   2  -2 -11   68.94    4.33
  -2  -2  11   72.22    4.58
  -2  -2  11   65.47    4.66
  -2  -2  11   73.45    4.63
  -2   2  10  181.09    9.69
  -2  -2  10  163.55    9.57
   2  -2 -10  189.81   10.16
  -2  -2  10  175.15    9.60
  -2   2  10  170.62    9.76
  -2   2  10  189.88    9.64
   2  -2 -10  188.52    9.72
  -2   2  10  184.86    9.67
   2  -2 -10  179.98    9.85
  -2   2  10  165.32    9.61
   2   2 -10  193.24    9.64
  -2   2  10  179.47    9.81
   2   2 -10  166.25    9.93
   2   2 -10  163.24    9.57
  -2  -2  10  164.12    9.58
   2  -2 -10  189.07    9.54
  -2  -2  10  159.85    9.69
  -2  -2  10  168.69    9.88
  -2  -2  10  159.44    9.21
  -2   2  10  178.68    9.74
  -2   2  10  189.52    9.76
  -2  -2  10  171.93    9.76
   2   2 -10  163.56    9.58
  -2   2   9   -0.33    0.93
  -2   2   9   -0.11    0.88
  -2  -2   9    0.76    0.77
  -2   2   9    0.10    0.88
  -2  -2   9   -0.09    0.74
  -2  -2   9   -0.05    0.38
   2  -2  -9    0.69    1.27
  -2   2   9    0.62    0.83
  -2   2   9   -0.27    0.79
  -2   2   9   -0.09    0.78
   2   2  -9    0.34    0.66
  -2   2   9    0.29    0.84
   2   2  -9    0.38    1.18
  -2  -2   9    0.28    0.72
   2   2  -9    0.44    0.92
   2  -2  -9    0.54    0.66
  -2  -2   9    0.22    0.76
  -2   2   9    0.31    0.81
  -2  -2   9   -0.78    0.90
   2  -2  -9    1.01    0.95
  -2   2   8  300.01   15.79
  -2  -2   8  288.14   15.74
  -2   2   8  297.97   15.83
  -2   2   8  278.78   15.77
  -2   2   8  305.39   15.76
  -2  -2   8  287.81   15.75
  -2   2   8  297.38   15.71
  -2   2   8  287.69   15.72
  -2  -2   8  279.70   15.33
   2   2  -8  303.22   15.65
   2  -2  -8  324.05   15.95
  -2   2   8  297.26   15.87
   2  -2  -8  328.86   15.66
  -2  -2   8  291.71   15.85
   2  -2  -8  331.54   16.17
  -2   2   8  281.36   15.76
  -2  -2   8  297.10   15.87
   2   2  -8  324.89   15.70
  -2  -2   7    0.65    0.76
  -2   2   7    0.66    0.73
   2   2  -7    0.42    0.78
  -2  -2   7    1.30    0.77
  -2  -2   7   -0.09    0.74
  -2   2   7    0.18    0.77
   2  -2  -7    1.55    1.00
  -2   2   7    0.48    0.71
   2  -2  -7    0.84    0.89
  -2   2   7    1.11    0.70
   2  -2  -7    3.56    0.72
  -2  -2   7    0.60    0.32
   2   2  -7    1.17    0.67
  -2  -2   7    0.81    1.06
  -2  -2   7   -0.10    0.77
  -2  -2   7    0.56    0.77
  -2   2   7   -0.09    0.66
  -2  -2   7    0.92    0.72
   2   2  -7    0.51    0.72
  -2   2   6   38.84    2.73
   2   2  -6   42.55    2.42
   2   2  -6   41.03    2.69
  -2  -2   6   39.04    2.77
   2  -2  -6   47.37    3.04
  -2   2   6   42.46    2.74
  -2  -2   6   47.06    2.88
   2  -2  -6   43.29    2.83
  -2   2   6   41.01    2.76
   2   2  -6   43.29    2.61
  -2  -2   6   41.79    2.85
  -2  -2   6   42.42    3.05
   2   2  -5   48.05    2.68
   2   2  -5   44.81    2.89
  -2   2   5   41.86    2.90
  -2  -2   5   45.69    3.02
   2  -2  -5   46.24    3.00
   2   2  -5   47.78    2.82
  -2   2   5   47.13    3.05
   2  -2  -5   52.46    2.93
  -2  -2   5   47.01    3.24
   2   2  -4   77.80    4.14
   2   2  -4   72.97    4.31
  -2   2   4   81.34    4.47
   2  -2  -4   70.70    4.34
   2  -2  -4   72.42    4.25
   2   2  -4   77.60    4.28
  -2  -2   4   80.11    4.49
  -2  -2   4   74.29    4.59
   2  -2  -3  407.96   19.24
   2   2  -3  363.36   19.17
   2  -2  -3  367.34   19.04
  -2   2   3  376.27   19.43
  -2  -2   3  359.90   19.40
  -2  -2   3  371.72   19.54
   2  -2  -2  113.70    6.41
  -2   2   2  121.85    6.32
  -2   2   2  125.95    6.54
   2   2  -2  116.30    6.33
  -2  -2   2  116.60    6.59
  -2  -2   2  121.52    6.49
   2   2  -2  118.78    6.20
   2   2  -2  121.48    6.77
   2  -2  -2  113.72    6.25
   2   2  -1  550.42   27.19
   2   2  -1  478.27   27.58
   2   2  -1  531.98   27.19
  -2   2   1  520.34   27.26
  -2  -2   1  548.62   27.43
   2  -2  -1  512.93   27.30
   2   2  -1  546.68   27.19
   2   2  -1  543.40   27.29
  -2  -2   1  534.75   27.31
   2   2  -1  525.65   27.01
  -2  -2   1  567.35   27.63
   2   2   0   28.20    1.84
  -2   2   0   31.45    1.96
  -2  -2   0   28.95    2.20
   2   2   0   25.56    2.21
   2   2   0   31.06    1.88
   2  -2   0   32.72    1.99
   2   2   0   30.00    1.98
  -2  -2   0   26.78    1.92
   2   2   0   29.24    1.84
   2   2   0   28.22    1.68
   2  -2   1  352.33   17.40
   2   2   1  331.70   17.34
  -2   2  -1  340.13   17.39
  -2  -2  -1  319.90   17.60
   2   2   1  348.97   17.35
   2  -2   1  351.44   17.75
   2   2   1  283.75   17.58
   2   2   1  345.92   17.21
  -2  -2  -1  335.21   17.24
   2   2   1  328.04   17.19
  -2   2  -1  330.41   17.26
  -2  -2  -2 1146.29   60.56
   2   2   2 1197.50   60.37
  -2   2  -2 1158.61   60.35
   2   2   2 1157.50   60.20
   2  -2   2 1273.89   60.70
   2   2   2 1242.37   60.36
  -2  -2  -2 1137.52   60.09
   2   2   2 1211.99   60.21
  -2   2  -2 1213.44   60.27
  -2   2  -3    1.68    0.63
   2   2   3    2.29    0.53
  -2  -2  -3    1.97    0.30
   2   2   3    3.00    0.87
  -2   2  -3    2.24    0.75
   2   2   3    1.58    0.63
   2  -2   3    3.23    1.23
   2  -2   3    3.35    1.21
  -2  -2  -3    4.17    1.05
   2   2   3    2.45    0.85
  -2   2  -3    2.33    0.68
  -2   2  -4  588.34   30.28
   2   2   4  584.57   30.17
   2   2   4  595.34   30.34
   2  -2   4  611.69   30.80
   2   2   4  603.50   30.35
  -2  -2  -4  564.37   30.46
  -2   2  -4  562.50   30.29
   2   2   4  582.06   30.17
  -2   2  -4  601.31   30.23
  -2   2  -5  136.96    7.86
   2   2   5  151.71    8.01
  -2   2  -5  144.93    7.90
   2   2   5  135.11    7.75
  -2  -2  -5  143.83    8.05
   2   2   5  146.59    7.98
  -2  -2  -5  138.30    8.01
  -2   2  -5  142.59    7.76
  -2  -2  -5  144.19    8.09
   2  -2   5  141.06    8.40
  -2   2  -5  152.13    7.93
  -2  -2  -5  134.83    7.94
  -2  -2  -5  138.16    7.91
  -2  -2  -5  141.28    8.00
   2   2   5  143.03    7.77
  -2   2  -5  142.14    7.78
   2   2   6   91.36    5.32
  -2   2  -6   94.27    5.32
   2   2   6   90.76    5.31
  -2   2  -6   84.49    5.20
   2   2   6   88.63    5.13
   2   2   6   78.65    5.06
  -2  -2  -6   92.55    5.34
  -2  -2  -6   86.82    5.40
   2  -2   6   81.60    5.52
  -2   2  -6   88.15    5.12
  -2   2  -6   88.47    5.11
  -2  -2  -6   85.31    5.25
  -2   2  -6   91.63    5.27
  -2  -2  -6   85.56    5.32
  -2  -2  -6   87.27    5.22
  -2   2  -6   91.19    5.14
   2  -2   6   87.94    5.54
   2   2   7  291.42   14.81
  -2  -2  -7  287.54   14.84
  -2   2  -7  278.81   14.59
   2   2   7  279.41   14.78
   2   2   7  256.82   14.43
  -2  -2  -7  266.88   14.70
  -2  -2  -7  265.02   14.75
  -2   2  -7  282.41   14.79
  -2  -2  -7  278.38   14.89
  -2   2  -7  273.68   14.59
   2  -2   7  298.74   15.01
  -2   2  -7  265.78   14.69
   2   2   7  274.11   14.62
  -2  -2  -7  277.19   14.72
  -2   2  -7  280.09   14.74
  -2  -2  -7  269.77   14.71
  -2  -2  -7  266.97   14.67
   2   2   7  270.59   14.57
   2  -2   7  244.07   14.82
   2  -2   7  273.74   14.94
  -2   2  -7  283.72   14.62
  -2  -2  -8   11.77    1.45
   2   2   8   10.52    1.34
   2  -2   8   11.46    1.63
  -2   2  -8   10.66    1.31
   2  -2   8    7.03    1.50
   2   2   8    6.97    1.38
  -2   2  -8    7.83    1.46
  -2   2  -8    9.73    1.37
  -2  -2  -8   10.80    1.36
   2   2   8   10.03    1.35
  -2   2  -8   11.04    1.45
  -2  -2  -8    9.43    1.40
  -2  -2  -8   11.75    1.41
  -2  -2  -8    9.23    1.50
   2   2   8    8.56    1.17
  -2   2  -8   10.84    1.42
   2   2   8   10.93    1.50
  -2  -2  -8   10.52    1.41
  -2   2  -8   12.18    1.40
  -2  -2  -8    8.90    1.37
  -2  -2  -8    9.42    1.34
  -2  -2  -9  154.58    9.05
  -2   2  -9  162.64    9.09
  -2   2  -9  158.15    9.13
  -2   2  -9  153.61    9.06
   2   2   9  167.50    9.00
   2   2   9  140.64    8.98
  -2  -2  -9  159.46    8.95
   2  -2   9  157.51    9.25
  -2  -2  -9  154.27    9.00
  -2   2  -9  166.10    8.99
  -2  -2  -9  163.91    9.09
  -2   2  -9  163.12    9.01
  -2  -2  -9  164.09    9.23
  -2  -2  -9  156.69    8.98
   2   2   9  148.86    8.84
  -2  -2  -9  161.58    9.00
   2  -2   9  154.47    8.73
   2   2   9  158.31    8.80
   2  -2   9  155.85    9.17
  -2  -2  -9  153.15    8.98
  -2   2  -9  166.27    9.00
  -2  -2 -10  100.60    6.60
  -2   2 -10  105.92    6.72
   2   2  10  102.50    6.58
  -2  -2 -10  105.95    6.59
  -2  -2 -10  116.51    6.77
  -2  -2 -10  115.61    6.83
  -2   2 -10  113.84    6.68
   2  -2  10  121.17    6.98
  -2  -2 -10  101.79    6.51
  -2   2 -10  115.93    6.79
  -2  -2 -10  106.62    6.67
  -2   2 -10  110.37    6.70
  -2  -2 -10  120.52    6.73
   2   2  10  113.33    6.59
   2   2  10  107.47    6.45
   2  -2  10  106.23    6.32
   2  -2  10  113.05    6.82
  -2  -2 -10  108.56    6.65
  -2   2 -10  115.47    6.73
   2  -2  11   31.39    2.44
   2   2  11   35.14    2.89
  -2   2 -11   36.03    3.01
  -2  -2 -11   33.30    2.82
   2   2  11   26.06    2.62
  -2  -2 -11   33.48    2.84
  -2  -2 -11   32.05    2.79
  -2  -2 -11   36.04    2.93
  -2  -2 -11   33.77    2.89
   2   2  11   37.15    2.70
  -2   2 -11   35.71    2.91
   2  -2  11   35.08    2.98
  -2  -2 -11   30.51    2.66
  -2   2 -11   34.81    2.90
  -2  -2 -11   29.26    2.68
   2   2  11   34.16    2.88
   2  -2  11   31.01    2.41
  -2  -2 -11   33.79    2.79
  -2   2 -11   30.71    2.87
  -2  -2 -12   21.26    2.28
  -2   2 -12   19.69    2.33
   2  -2  12   21.66    1.85
   2   2  12   20.30    2.24
  -2   2 -12   21.32    2.43
   2   2  12   20.30    2.30
  -2  -2 -12   18.88    2.20
   2   2  12   20.10    2.05
  -2  -2 -12   22.74    2.42
  -2  -2 -12   18.40    2.13
  -2  -2 -12   17.51    2.15
  -2   2 -12   23.20    2.42
  -2   2 -12   19.23    2.34
   2   2  12   22.02    2.24
   2  -2  12   23.59    2.34
  -2  -2 -12   23.44    2.27
  -2  -2 -12   20.06    2.07
  -2  -2 -12   18.48    2.14
   2  -2  12   17.59    1.95
   2  -2  12   17.93    1.77
   2   2  12   21.96    2.28
  -2  -2 -13   -0.35    1.21
   2  -2  13   -0.17    1.10
   2  -2  13    3.72    1.33
  -2  -2 -13    1.59    1.10
  -2  -2 -13    1.07    1.19
   2   2  13    0.45    1.02
  -2   2 -13   -0.19    1.30
  -2  -2 -13    1.17    1.28
  -2  -2 -13    0.18    1.33
  -2   2 -13    0.38    1.29
  -2  -2 -13    1.55    1.08
   2  -2  13   -0.14    0.88
  -2   2 -13   -1.19    1.48
  -2  -2 -13   -0.17    1.21
   2  -2  13   -0.37    0.97
   2   2  13    0.16    1.31
   2   2  13    1.90    1.25
  -2  -2 -14   24.05    2.67
   2  -2  14   31.49    2.79
  -2   2 -14   33.73    3.16
  -2  -2 -14   30.40    2.85
   2   2  14   34.35    2.93
   2   2  14   24.10    2.44
   2  -2  14   34.18    2.86
  -2  -2 -14   30.47    3.01
   2   2  14   27.61    2.63
  -2  -2 -14   27.90    2.65
   2  -2  14   27.17    2.57
  -2  -2 -14   31.54    2.91
  -2  -2 -14   31.77    2.92
  -2   2 -14   26.34    3.02
   2  -2  14   33.20    2.86
   2   2  14   32.25    2.78
  -2  -2 -14   27.80    2.81
  -2   2 -14   30.82    3.02
   2  -2  15  126.74    7.74
  -2  -2 -15  120.51    7.70
  -2   2 -15  137.28    8.22
  -2  -2 -15  133.78    8.00
   2  -2  15  131.10    7.83
  -2  -2 -15  139.59    8.09
  -2  -2 -15  137.84    8.32
  -2  -2 -15  127.36    8.00
  -2   2 -15  121.06    8.10
   2   2  15  131.34    7.77
   2  -2  15  131.66    7.69
  -2   2 -15  120.15    8.12
  -2   2 -15  134.08    8.22
   2   2  15  117.67    7.48
   2  -2  15  134.47    7.92
   2   2  15  120.51    7.68
  -2  -2 -15  119.74    7.90
  -2   2 -15  128.82    8.15
  -2  -2 -16  247.41   13.98
   2  -2  16  247.65   13.40
  -2  -2 -16  220.97   13.50
   2  -2  16  248.18   13.48
  -2   2 -16  246.52   13.72
   2   2  16  251.92   13.46
  -2  -2 -16  233.13   13.78
  -2  -2 -16  245.59   13.46
  -2   2 -16  229.72   13.78
  -2   2 -16  199.76   13.62
   2  -2  16  250.73   13.33
   2   2  16  220.88   13.04
  -2  -2 -16  251.31   13.76
  -2   2 -16  249.53   13.90
   2  -2  16  242.24   13.52
   2   2  16  241.70   13.40
  -2   2 -16  247.29   13.88
  -2   2 -17   19.22    2.56
  -2   2 -17   17.88    2.19
   2   2  17   19.22    2.15
   2  -2  17   16.13    1.91
  -2   2 -17   19.65    2.45
   2  -2  17   19.38    2.17
  -2  -2 -17   20.21    2.53
   2   2  17   17.52    2.06
  -2  -2 -17   16.55    2.37
   2  -2  17   14.41    1.88
  -2  -2 -17   20.25    2.18
  -2  -2 -17   19.53    2.47
  -2   2 -17   18.68    2.54
   2   2  17   18.15    1.98
  -2   2 -18   17.30    2.36
   2   2  18   19.61    2.15
   2  -2  18   20.43    2.04
   2  -2  18   25.11    2.34
  -2  -2 -18   19.69    2.57
  -2  -2 -18   17.56    2.29
   2   2  18   24.21    2.30
   2  -2  18   20.80    2.11
  -2   2 -18   19.03    2.47
  -2  -2 -18   25.49    2.61
  -2   2 -18   23.75    2.69
   2   2  18   22.14    2.10
   2  -2  18   19.26    2.02
  -2   2 -19    7.78    1.76
   2   2  19   12.90    1.67
   2  -2  19   12.81    1.62
   2   2  19   13.50    1.67
  -2  -2 -19   11.33    1.99
  -2  -2 -19    8.16    1.67
   2  -2  19   14.34    1.61
  -2   2 -19    9.44    1.77
  -2  -2 -19   11.63    1.97
  -2   2 -19    8.89    1.91
   2   2  19   13.22    1.56
   2  -2  19   11.60    1.46
  -2   2 -20   17.37    2.37
   2   2  20   24.65    2.14
   2  -2  20   30.84    2.33
  -2  -2 -20   21.83    2.49
   2   2  20   25.96    2.26
  -2  -2 -20   17.16    2.04
  -2  -2 -20   25.58    2.54
   2  -2  20   26.29    2.14
  -2   2 -20   27.50    2.40
  -2   2 -20   21.71    2.56
   2   2  21    0.43    0.65
   2   2  21    0.10    0.78
   2  -2  21   -0.65    0.75
   2  -2  21   -0.33    0.74
  -2   2 -21    2.04    1.29
   2   2  21    1.19    0.85
  -2  -2 -21   -0.45    1.05
  -2   2 -21    0.23    0.82
  -2  -2 -21   -0.31    1.01
   2   2  22   56.75    3.40
  -2   2 -22   48.27    3.74
  -2  -2 -22   56.64    3.75
   2   2  22   65.26    3.58
   2  -2  22   50.74    3.39
   2   2  22   67.86    3.66
  -2  -2 -22   51.44    3.74
   2   2  23   18.22    1.40
   2   2  23   19.14    1.44
   2  -2  23   18.74    1.54
  -2   2 -23   16.91    1.61
  -2   3  25    1.77    0.50
  -2  -3  24    7.14    0.89
  -2   3  24    8.31    1.00
  -2  -3  24    3.99    0.67
   2  -3 -24    6.00    1.17
   2   3 -24    4.45    0.80
  -2   3  24    6.15    0.79
  -2  -3  24    6.09    0.87
  -2  -3  23    4.10    0.84
  -2   3  23    4.94    1.05
  -2  -3  23    5.11    0.95
   2  -3 -23    4.37    1.39
   2   3 -23    5.91    1.09
  -2   3  23    3.78    0.89
   2  -3 -23    4.77    1.20
  -2  -3  23    4.69    0.99
  -2  -3  22    2.91    0.97
  -2   3  22    5.36    1.11
   2  -3 -22    3.30    1.38
  -2  -3  22    1.90    0.85
   2  -3 -22    2.63    1.45
   2   3 -22    2.73    1.12
  -2   3  22    3.05    1.04
  -2  -3  22    3.59    1.08
  -2   3  21  144.66    8.35
   2   3 -21  131.22    8.03
   2  -3 -21  142.45    8.77
   2   3 -21  149.38    8.40
  -2  -3  21  137.42    8.22
   2  -3 -21  149.86    8.98
  -2   3  21  146.20    8.19
   2   3 -21  134.42    8.06
  -2  -3  21  148.41    8.36
  -2  -3  20    1.10    1.03
  -2   3  20   -0.33    1.18
  -2   3  20    1.09    0.74
   2  -3 -20    0.72    1.93
   2  -3 -20    1.51    1.56
   2   3 -20    3.56    1.37
   2   3 -20    0.82    0.98
  -2   3  20    1.57    1.04
   2   3 -20    0.14    0.93
  -2   3  20    1.19    0.89
  -2   3  20    0.39    0.93
  -2  -3  20    1.76    1.22
  -2  -3  19   31.95    2.42
  -2   3  19   24.30    2.32
  -2   3  19   22.96    2.13
  -2  -3  19   26.12    2.62
  -2   3  19   27.80    2.51
   2   3 -19   26.66    2.41
  -2   3  19   28.99    2.71
   2  -3 -19   21.91    2.78
  -2   3  19   26.69    2.43
   2   3 -19   24.23    2.37
   2   3 -19   24.03    2.37
   2   3 -19   28.07    2.69
  -2  -3  19   25.04    2.55
   2   3 -18  150.64    8.79
   2  -3 -18  143.39    9.02
   2  -3 -18  148.14    9.11
  -2  -3  18  170.16    8.55
  -2  -3  18  139.43    8.63
  -2  -3  18  143.51    8.74
  -2   3  18  129.18    8.25
  -2   3  18  147.26    8.64
  -2   3  18  144.34    8.64
   2   3 -18  156.79    8.62
  -2   3  18  141.78    8.54
   2   3 -18  140.61    8.48
   2   3 -18  134.61    8.49
  -2   3  18  145.22    8.75
  -2  -3  18  147.74    8.75
   2  -3 -17   84.23    6.08
  -2  -3  17   99.01    5.56
  -2  -3  17   85.12    5.75
  -2   3  17   89.75    5.94
  -2   3  17   81.78    5.57
   2  -3 -17   94.65    6.12
  -2   3  17   80.90    5.39
  -2   3  17   88.56    5.72
   2   3 -17   78.78    5.46
   2   3 -17   86.30    5.55
  -2   3  17   87.96    5.69
   2   3 -17   87.18    5.52
   2   3 -17   89.01    5.77
  -2  -3  17   92.01    5.83
   2   3 -17   89.58    5.70
  -2  -3  17   74.75    5.66
  -2   3  16  259.20   14.60
   2  -3 -16  235.28   14.95
  -2  -3  16  269.26   14.42
  -2   3  16  224.49   14.22
  -2  -3  16  294.48   14.30
   2   3 -16  265.97   14.67
   2  -3 -16  296.35   15.00
  -2   3  16  255.14   14.60
   2   3 -16  266.53   14.45
   2   3 -16  267.45   14.74
  -2   3  16  272.39   14.65
   2   3 -16  264.83   14.41
   2  -3 -16  256.16   15.06
   2  -3 -16  254.40   15.30
  -2  -3  16  267.17   14.75
   2   3 -16  245.04   14.45
  -2   3  16  238.64   14.64
   2   3 -16  266.33   14.55
  -2  -3  16  288.26   14.66
   2  -3 -15  152.76    9.65
  -2  -3  15  151.36    8.94
  -2   3  15  151.74    9.18
  -2   3  15  161.94    9.22
  -2   3  15  151.94    9.31
  -2  -3  15  163.71    8.85
  -2   3  15  161.09    9.23
   2  -3 -15  158.57    9.58
   2   3 -15  153.67    9.15
   2   3 -15  156.34    9.34
   2  -3 -15  167.69    9.41
   2   3 -15  151.63    8.98
  -2  -3  15  158.00    9.07
   2   3 -15  160.26    9.18
  -2  -3  15  157.85    9.33
   2  -3 -15  148.33    9.81
  -2  -3  15  149.59    9.11
   2   3 -15  149.30    8.98
  -2   3  14    6.76    1.47
  -2  -3  14    8.93    1.61
  -2  -3  14    9.30    1.46
  -2   3  14    6.07    1.46
   2   3 -14    6.18    1.46
   2  -3 -14    7.93    2.12
  -2  -3  14    7.83    1.31
   2  -3 -14    7.50    1.63
  -2   3  14    7.53    1.52
   2   3 -14    8.46    1.43
  -2   3  14    7.24    1.53
  -2  -3  14    9.39    1.45
   2   3 -14    6.65    1.78
   2  -3 -14   10.24    1.94
   2   3 -14    6.72    1.61
  -2  -3  14    8.67    1.62
   2   3 -14    7.00    1.55
  -2  -3  14    8.16    1.59
  -2   3  13   -0.47    1.01
  -2   3  13    0.39    0.81
  -2  -3  13    0.18    1.18
  -2  -3  13   -0.38    0.93
   2   3 -13    2.30    0.98
   2   3 -13    0.17    1.44
  -2   3  13    2.59    1.32
   2  -3 -13   -0.34    1.28
   2  -3 -13    0.29    1.02
  -2  -3  13   -0.40    0.92
   2  -3 -13   -0.21    1.74
   2   3 -13    1.33    1.26
  -2  -3  13    0.33    0.94
  -2   3  13    0.76    1.06
  -2   3  13    0.15    1.05
  -2   3  13   -0.16    1.09
   2   3 -13   -0.93    1.12
  -2  -3  13    0.59    1.18
  -2  -3  13   -0.46    1.07
   2   3 -13   -0.80    1.22
  -2  -3  13   -0.15    1.11
   2  -3 -12  155.15    9.42
  -2   3  12  154.49    8.67
  -2  -3  12  161.33    8.90
  -2  -3  12  169.57    8.86
  -2   3  12  144.71    9.01
  -2   3  12  163.05    9.08
  -2   3  12  165.03    9.14
  -2   3  12  139.75    8.97
   2   3 -12  160.97    8.91
   2   3 -12  163.44    9.35
  -2   3  12  151.00    9.01
   2   3 -12  154.18    8.95
  -2  -3  12  164.11    8.94
  -2  -3  12  165.69    9.10
   2  -3 -12  151.87    8.93
   2   3 -12  155.68    9.08
   2  -3 -12  131.88    9.27
  -2  -3  12  162.16    9.11
  -2  -3  12  167.48    9.13
  -2  -3  12  146.52    9.19
   2  -3 -12  168.31    9.21
  -2   3  11   99.64    5.68
  -2   3  11  103.32    6.04
  -2  -3  11   95.76    5.85
  -2   3  11   93.60    5.96
  -2   3  11   98.28    5.92
  -2  -3  11  102.03    5.82
  -2   3  11   87.37    5.95
  -2   3  11   94.02    5.95
   2  -3 -11  102.41    5.91
  -2   3  11  102.76    6.10
  -2   3  11   96.88    5.99
   2   3 -11   95.23    5.84
  -2  -3  11  103.68    6.25
   2   3 -11  102.92    6.34
   2   3 -11   94.32    6.22
  -2  -3  11   99.69    5.86
   2  -3 -11  114.59    6.48
  -2  -3  11   87.22    5.93
   2   3 -11   96.08    5.92
  -2  -3  11   99.34    6.03
   2  -3 -11  102.05    6.05
  -2   3  10   84.26    4.94
  -2   3  10   93.12    5.31
  -2  -3  10   80.44    5.09
  -2   3  10   82.49    5.15
  -2   3  10   85.58    5.13
   2   3 -10   71.49    5.32
   2   3 -10   81.11    5.10
   2  -3 -10   85.24    5.05
  -2   3  10   85.30    5.18
  -2   3  10   91.59    5.33
  -2   3  10   77.71    5.16
   2   3 -10   83.13    5.07
   2   3 -10   74.15    5.35
  -2  -3  10   88.75    5.29
  -2  -3  10   90.09    5.11
   2  -3 -10   88.04    5.50
  -2  -3  10   89.01    5.10
  -2  -3  10   92.63    5.31
  -2   3  10   88.55    5.26
   2   3 -10   73.48    5.11
  -2  -3   9  644.17   31.77
  -2   3   9  632.12   31.58
  -2  -3   9  594.22   31.86
   2  -3  -9  636.01   31.67
  -2   3   9  675.24   31.89
  -2  -3   9  616.00   31.79
  -2   3   9  563.53   31.78
   2   3  -9  560.87   31.93
  -2   3   9  592.59   31.73
   2  -3  -9  643.14   32.06
  -2   3   9  620.72   31.83
  -2  -3   9  620.72   31.89
  -2   3   9  667.61   31.98
  -2   3   9  635.73   31.87
   2   3  -9  582.80   31.67
   2  -3  -9  538.78   31.97
   2   3  -9  536.59   31.90
  -2   3   9  611.62   31.82
  -2  -3   9  646.91   31.91
  -2  -3   9  625.63   31.70
   2   3  -9  613.98   31.75
  -2   3   8  195.51   10.90
  -2   3   8  212.93   11.13
  -2  -3   8  200.10   11.11
   2   3  -8  219.21   11.31
  -2  -3   8  207.96   11.12
  -2   3   8  177.75   11.09
  -2   3   8  219.38   11.28
   2  -3  -8  207.24   10.95
   2  -3  -8  209.95   11.01
  -2   3   8  198.53   11.12
   2  -3  -8  205.09   11.35
   2   3  -8  225.12   11.07
  -2   3   8  198.45   11.09
  -2   3   8  197.37   11.10
   2  -3  -8  204.03   11.29
  -2  -3   8  218.19   11.25
  -2  -3   8  202.05   11.22
   2   3  -8  217.64   11.08
  -2   3   8  188.68   11.03
  -2  -3   8  214.82   11.24
  -2  -3   8  186.36   11.36
   2   3  -7  138.26    8.93
  -2   3   7  172.15    9.03
  -2  -3   7  159.15    9.07
   2  -3  -7  161.22    9.22
  -2  -3   7  156.77    9.05
  -2   3   7  178.35    9.10
  -2   3   7  161.47    9.01
  -2   3   7  167.20    9.18
  -2   3   7  161.31    9.07
   2  -3  -7  170.21    8.93
   2   3  -7  170.05    8.93
   2  -3  -7  161.38    9.19
  -2  -3   7  176.68    9.17
  -2  -3   7  170.41    9.20
   2   3  -7  181.51    9.20
  -2  -3   7  162.58    9.11
  -2  -3   7  159.07    9.35
  -2   3   7  156.11    9.07
   2   3  -7  168.17    8.96
  -2   3   7  173.25    9.11
  -2  -3   6  727.42   40.03
   2   3  -6  808.06   39.72
  -2  -3   6  727.61   40.03
  -2  -3   6  773.96   40.09
   2  -3  -6  777.97   40.15
   2   3  -6  780.54   40.04
  -2   3   6  769.21   39.95
  -2   3   6  801.94   40.04
   2  -3  -6  796.75   39.85
  -2   3   6  774.37   40.04
   2   3  -6  758.28   39.84
   2  -3  -6  795.48   40.11
  -2  -3   6  802.98   40.08
  -2  -3   6  775.74   40.03
  -2   3   6  795.62   40.02
  -2  -3   6  776.86   40.32
   2   3  -5   26.67    1.73
   2  -3  -5   26.01    2.12
  -2   3   5   26.35    2.02
  -2  -3   5   22.99    2.02
   2  -3  -5   27.95    1.83
   2   3  -5   26.63    1.88
  -2   3   5   27.73    1.98
   2  -3  -5   25.27    2.01
  -2  -3   5   25.78    1.99
  -2  -3   5   25.50    2.02
  -2  -3   5   27.33    2.27
   2   3  -4  136.25    7.19
  -2   3   4  130.86    7.33
   2  -3  -4  146.87    7.20
  -2  -3   4  127.03    7.43
   2   3  -4  132.75    7.29
  -2   3   4  137.21    7.42
  -2   3   4  128.61    7.40
   2  -3  -4  137.43    7.42
  -2  -3   4  121.36    7.64
   2   3  -3  329.49   17.05
  -2   3   3  319.05   16.99
   2  -3  -3  339.88   16.99
   2  -3  -3  330.40   17.21
   2   3  -3  335.86   16.80
   2   3  -3  324.00   17.49
  -2  -3   3  324.59   17.47
   2  -3  -3  320.29   17.01
   2   3  -2 1249.31   65.01
   2   3  -2 1302.53   64.59
  -2   3   2 1285.14   64.56
   2  -3  -2 1246.82   64.48
  -2  -3   2 1106.05   64.93
   2   3  -2 1308.47   64.60
   2  -3  -2 1317.58   64.68
  -2  -3   2 1287.91   64.95
   2   3  -1  282.72   15.71
  -2   3   1  298.78   15.36
   2   3  -1  294.56   15.36
  -2  -3   1  254.66   15.33
   2  -3  -1  309.14   15.36
   2  -3  -1  310.22   15.23
  -2  -3   1  317.70   15.64
  -2   3   0  157.13    8.37
   2   3   0  160.42    8.73
   2  -3   0  154.12    8.92
   2  -3   0  160.13    8.33
  -2  -3   0  135.43    8.60
   2   3   0  150.54    8.36
   2  -3   0  152.37    8.22
   2   3   0  155.66    8.26
  -2  -3   0  177.98    8.56
  -2   3  -1  350.94   18.21
   2  -3   1  346.63   18.68
   2  -3   1  364.93   18.03
  -2  -3  -1  327.97   18.47
   2   3   1  330.25   18.47
   2   3   1  348.90   18.19
   2   3   1  342.54   18.11
  -2  -3  -1  361.88   18.20
   2  -3   2   17.89    1.44
  -2   3  -2   24.60    1.67
   2   3   2   18.07    1.58
   2   3   2   15.88    1.64
   2  -3   2   18.26    2.10
  -2  -3  -2   10.76    1.67
  -2  -3  -2   15.66    1.57
   2   3   2   17.01    1.41
  -2  -3  -2   17.06    1.31
  -2   3  -2   18.85    1.31
   2   3   3   82.64    5.01
   2   3   3   86.20    4.72
  -2   3  -3   85.05    4.82
  -2   3  -3   88.12    4.90
   2   3   3   85.74    4.58
  -2  -3  -3   77.78    4.96
   2  -3   3   96.38    5.45
  -2  -3  -3   76.15    4.92
  -2  -3  -3   80.52    4.90
  -2  -3  -3   74.51    5.01
   2  -3   3   87.94    5.56
  -2  -3  -3   73.57    4.79
   2   3   3   82.56    4.68
  -2  -3  -3   79.53    4.38
   2   3   3   67.45    4.65
  -2   3  -3   82.45    4.86
  -2   3  -3   80.78    4.54
   2   3   4   77.53    4.57
  -2   3  -4   74.98    4.58
  -2   3  -4   82.72    4.73
   2   3   4   78.04    4.41
  -2  -3  -4   74.65    4.84
  -2  -3  -4   71.06    4.74
  -2  -3  -4   74.34    4.73
   2  -3   4   79.57    5.39
  -2  -3  -4   71.70    4.64
  -2   3  -4   79.26    4.57
  -2  -3  -4   66.81    4.54
   2   3   4   74.86    4.79
  -2  -3  -4   75.70    4.88
  -2   3  -4   80.19    4.41
   2  -3   4   73.76    4.67
   2   3   4   78.76    4.52
  -2   3  -4   78.59    4.40
  -2   3  -5    7.39    0.91
  -2   3  -5    3.41    1.03
   2   3   5    4.97    0.99
   2   3   5    3.11    0.80
  -2  -3  -5    2.80    1.03
   2  -3   5    4.23    1.91
  -2  -3  -5    4.38    1.15
  -2  -3  -5    4.84    1.31
  -2  -3  -5    5.59    1.11
  -2   3  -5    4.53    0.96
   2   3   5    4.97    1.09
  -2  -3  -5    6.11    1.27
  -2  -3  -5    4.93    0.99
   2   3   5    4.18    1.14
   2  -3   5    4.98    1.02
   2   3   5    3.45    1.01
  -2  -3  -5    3.36    1.11
   2   3   6  962.06   47.74
   2   3   6  969.50   47.90
  -2   3  -6  861.62   47.70
  -2  -3  -6  924.50   47.92
  -2   3  -6  855.27   47.87
  -2  -3  -6  941.43   48.19
   2   3   6  995.49   47.95
  -2  -3  -6  946.66   48.06
  -2  -3  -6  932.67   48.03
  -2   3  -6  949.49   47.72
  -2  -3  -6  935.38   48.12
  -2  -3  -6  935.85   47.95
  -2   3  -6 1002.19   47.96
   2  -3   6  925.54   48.46
   2  -3   6  895.99   47.72
   2   3   6  841.75   47.72
  -2   3  -6  940.71   48.02
   2   3   6  943.21   47.80
  -2  -3  -6 1009.44   48.35
   2  -3   7   19.82    2.32
   2  -3   7   17.11    2.11
   2   3   7   24.45    2.14
  -2   3  -7   21.49    2.05
  -2   3  -7   23.85    2.16
  -2  -3  -7   18.12    2.07
   2   3   7   23.06    1.93
  -2   3  -7   24.99    1.93
   2  -3   7   22.76    2.44
  -2  -3  -7   19.89    2.03
  -2  -3  -7   21.47    2.28
  -2   3  -7   24.26    1.95
  -2  -3  -7   21.12    2.00
  -2  -3  -7   24.56    2.08
  -2  -3  -7   21.67    2.26
   2   3   7   20.67    1.96
   2   3   7   24.35    2.06
   2  -3   8   15.92    2.05
   2  -3   8   13.26    1.84
   2  -3   8   12.83    1.95
  -2  -3  -8   17.29    1.80
   2   3   8   17.03    1.86
   2  -3   8   18.00    2.03
  -2  -3  -8   12.32    1.78
   2  -3   8   15.17    1.55
  -2   3  -8   11.91    1.82
  -2   3  -8   17.67    1.93
  -2  -3  -8   16.03    1.85
   2   3   8   16.88    1.68
   2   3   8   11.32    1.38
  -2  -3  -8   13.49    1.88
  -2   3  -8   17.04    1.67
  -2  -3  -8   15.40    1.69
  -2   3  -8   18.30    1.86
  -2  -3  -8   16.29    1.75
   2   3   8   16.76    1.80
   2   3   8   17.59    1.85
   2  -3   9  166.25    9.12
  -2   3  -9  145.45    8.94
  -2  -3  -9  152.44    8.97
   2   3   9  159.05    8.77
  -2   3  -9  155.55    9.02
   2  -3   9  141.92    8.56
  -2  -3  -9  157.09    9.25
   2   3   9  166.86    8.65
  -2   3  -9  152.68    8.79
   2  -3   9  144.85    9.07
  -2  -3  -9  145.35    8.77
  -2  -3  -9  152.53    8.87
   2   3   9  160.92    8.78
  -2  -3  -9  152.16    8.88
  -2  -3  -9  158.88    8.99
   2  -3   9  147.15    9.14
   2  -3  10   22.04    2.38
   2  -3  10   18.22    2.19
  -2   3 -10   19.59    2.25
   2   3  10   21.07    2.15
  -2  -3 -10   24.51    2.22
  -2  -3 -10   19.53    2.13
  -2  -3 -10   21.50    2.21
   2   3  10   21.02    1.91
  -2  -3 -10   22.19    2.51
  -2   3 -10   17.85    2.06
  -2  -3 -10   21.96    2.22
  -2   3 -10   14.39    2.06
  -2  -3 -10   20.69    2.04
   2   3  10   20.65    2.05
   2  -3  10   20.63    2.31
   2  -3  10   21.48    1.95
   2  -3  10   20.91    1.88
  -2   3 -11   34.80    3.24
  -2  -3 -11   34.38    2.99
   2  -3  11   40.31    2.82
  -2  -3 -11   32.40    3.05
  -2   3 -11   37.57    3.18
   2  -3  11   35.64    3.16
   2   3  11   38.17    3.05
  -2  -3 -11   33.21    3.24
   2   3  11   38.97    2.91
  -2   3 -11   37.24    3.10
  -2  -3 -11   40.07    3.00
  -2  -3 -11   37.59    3.19
  -2   3 -11   39.81    3.32
  -2  -3 -11   40.55    3.11
   2   3  11   34.06    2.86
   2   3  11   33.66    3.03
   2  -3  11   33.92    2.76
   2  -3  11   39.45    3.22
   2  -3  11   38.45    3.31
  -2   3 -12    5.52    1.52
   2  -3  12    4.68    1.43
   2  -3  12    6.51    1.19
  -2  -3 -12    7.05    1.46
  -2  -3 -12    3.84    1.42
  -2  -3 -12    5.71    1.48
   2   3  12    5.56    1.33
  -2  -3 -12    5.20    1.63
  -2   3 -12    7.42    1.67
  -2   3 -12    5.13    1.65
   2   3  12    8.04    1.63
  -2  -3 -12    6.21    1.26
   2  -3  12    7.32    1.37
  -2  -3 -12    6.35    1.44
   2   3  12    4.96    1.32
  -2   3 -12    3.76    1.56
   2   3  12    6.55    1.56
   2  -3  12    6.97    1.53
   2  -3  12    5.95    1.14
  -2   3 -13   15.22    2.13
   2  -3  13   16.65    2.08
   2   3  13   16.37    2.07
   2  -3  13   13.05    1.64
  -2  -3 -13   14.27    1.97
  -2  -3 -13   18.23    2.38
  -2  -3 -13   16.17    2.28
   2   3  13   16.37    1.90
  -2  -3 -13   11.84    2.09
  -2   3 -13   15.15    2.25
  -2  -3 -13   12.82    1.80
   2  -3  13   15.75    1.88
  -2   3 -13   16.16    2.38
  -2  -3 -13   18.23    2.11
   2   3  13   13.60    1.80
   2  -3  13   19.47    2.19
   2   3  13   16.96    2.09
   2  -3  13   18.71    1.83
   2   3  14   97.09    6.55
  -2  -3 -14  100.92    6.54
   2  -3  14  109.58    6.79
  -2  -3 -14  102.63    6.76
  -2  -3 -14  124.83    7.30
  -2  -3 -14   99.90    6.79
   2   3  14  107.36    6.60
   2  -3  14  101.79    6.79
  -2   3 -14  114.18    7.10
   2  -3  14  114.34    6.71
  -2   3 -14  104.31    7.09
   2   3  14   96.87    6.39
  -2  -3 -14  116.88    6.90
   2   3  14  102.95    6.64
   2  -3  14  104.90    6.74
   2  -3  14  111.62    6.45
  -2   3 -14  105.22    6.90
   2  -3  15   92.11    5.52
  -2  -3 -15   83.06    5.89
   2   3  15   84.42    5.41
  -2   3 -15   76.09    5.68
  -2  -3 -15   80.28    5.29
   2  -3  15   75.73    5.33
  -2   3 -15   84.33    5.87
   2   3  15   70.39    5.02
  -2  -3 -15   83.93    5.59
   2  -3  15   83.52    5.49
   2   3  15   84.08    5.40
   2  -3  15   79.19    5.08
  -2   3 -15   81.84    5.67
   2  -3  16   54.68    4.09
   2  -3  16   52.75    4.02
  -2   3 -16   55.96    4.42
  -2   3 -16   61.64    4.39
   2  -3  16   58.08    4.23
   2   3  16   61.54    4.18
   2   3  16   55.33    3.80
  -2  -3 -16   60.90    4.76
  -2  -3 -16   58.42    4.74
  -2   3 -16   67.65    4.78
  -2  -3 -16   58.21    4.10
  -2   3 -16   53.27    4.49
  -2  -3 -16   54.69    4.30
  -2   3 -16   60.44    4.58
   2  -3  16   53.44    4.14
   2   3  16   51.52    3.99
   2  -3  16   57.90    3.83
   2  -3  17  169.34    9.94
   2  -3  17  180.38   10.15
  -2   3 -17  162.52   10.07
  -2  -3 -17  168.30   10.55
  -2  -3 -17  170.63   10.66
  -2  -3 -17  178.95   10.37
   2   3  17  187.94   10.16
   2  -3  17  159.20   10.04
  -2   3 -17  172.10   10.53
   2  -3  17  170.57   10.05
  -2   3 -17  181.33   10.57
  -2   3 -17  187.43   10.60
   2  -3  17  176.98   10.20
   2   3  17  189.66   10.09
  -2   3 -17  164.96   10.39
  -2   3 -18    6.38    1.60
   2   3  18    3.61    1.32
  -2  -3 -18    4.78    1.57
   2  -3  18    3.11    1.14
  -2  -3 -18    5.52    1.78
   2   3  18    2.24    1.16
   2  -3  18    2.53    1.33
  -2   3 -18    5.16    1.74
   2  -3  18    4.95    1.26
  -2   3 -18    4.70    1.52
  -2  -3 -18    3.18    1.34
  -2   3 -18    3.17    1.58
   2   3  19   27.33    2.38
   2   3  19   33.21    2.62
   2  -3  19   29.28    2.52
   2  -3  19   30.94    2.59
   2  -3  19   31.08    2.70
  -2  -3 -19   27.93    3.04
   2   3  19   33.20    2.60
  -2   3 -19   32.10    2.82
  -2  -3 -19   31.18    2.93
  -2  -3 -19   31.39    2.84
  -2   3 -19   25.21    2.83
  -2   3 -19   30.95    2.85
   2   3  20  149.52    8.47
   2   3  20  160.72    8.62
   2  -3  20  153.04    8.61
   2  -3  20  156.96    8.72
  -2   3 -20  143.09    8.74
  -2  -3 -20  148.87    9.07
  -2  -3 -20  153.21    8.87
   2  -3  20  159.51    8.63
  -2   3 -20  159.02    8.97
  -2  -3 -20  128.41    8.67
   2   3  20  152.63    8.59
  -2   3 -20  153.88    8.93
  -2   3 -21    4.95    1.12
   2   3  21    4.85    0.88
   2   3  21    6.66    1.06
  -2  -3 -21    4.11    1.30
  -2  -3 -21    3.01    1.00
   2   3  21    5.41    1.03
   2  -3  21    4.85    1.12
   2  -3  21    4.72    0.96
  -2  -3 -21    6.55    1.21
  -2   3 -21    3.94    1.21
  -2   3 -21    6.09    1.09
   2   3  22   26.81    1.81
   2  -3  22   20.60    1.57
   2   3  22   24.84    1.74
   2  -3  22   22.38    1.85
  -2  -3 -22   21.73    2.01
  -2   3 -22   24.18    2.02
   2   3  22   19.32    1.57
   2   3  23    0.92    0.49
   2  -3  23    1.36    0.56
  -2   3 -23    0.94    0.60
  -2  -4  24   19.60    1.43
  -2   4  24   15.72    1.39
   2  -4 -24   20.76    1.77
   2  -4 -24   20.04    1.71
  -2   4  24   16.72    1.32
  -2  -4  24   21.25    1.49
  -2  -4  23    1.21    0.64
  -2   4  23   -0.09    0.67
   2  -4 -23    0.58    0.99
   2   4 -23    0.69    0.68
  -2   4  23   -0.31    0.62
   2  -4 -23   -0.13    0.95
  -2  -4  23    0.27    0.65
  -2   4  22   16.36    1.61
  -2   4  22   15.16    1.65
   2   4 -22   21.19    1.78
  -2  -4  22   16.96    1.67
   2  -4 -22   15.80    2.02
   2   4 -22   15.25    1.47
  -2  -4  22   19.44    1.83
   2   4 -21   63.34    4.01
  -2   4  21   61.67    3.94
   2  -4 -21   51.59    4.10
  -2   4  21   54.11    3.91
   2   4 -21   58.48    3.82
  -2  -4  21   57.01    3.98
  -2  -4  21   58.58    3.92
  -2  -4  20    7.46    1.48
   2  -4 -20    6.18    1.57
  -2   4  20    6.32    1.29
  -2   4  20    5.22    1.44
   2   4 -20    4.32    1.25
   2   4 -20    6.98    1.24
   2   4 -20    6.69    1.37
  -2  -4  20    5.55    1.34
   2   4 -19   -0.25    0.87
   2   4 -19    0.47    1.12
   2   4 -19   -0.14    1.07
  -2   4  19    0.84    0.72
   2  -4 -19    0.24    1.65
  -2  -4  19    0.17    1.22
  -2   4  19    0.94    1.13
  -2   4  19    1.02    1.27
   2   4 -19   -0.14    1.04
  -2   4  19   -0.33    0.87
   2  -4 -19   -1.33    1.39
   2  -4 -18   98.97    6.94
  -2   4  18   92.79    5.98
  -2  -4  18  113.89    6.11
   2   4 -18  100.95    6.17
   2  -4 -18   95.48    6.97
   2  -4 -18  108.01    6.66
  -2  -4  18   97.04    6.43
  -2   4  18  108.78    6.50
  -2   4  18  104.37    6.43
   2   4 -18   88.31    6.15
   2   4 -18   94.43    6.18
  -2   4  18   97.49    6.46
   2   4 -18  106.43    6.43
   2  -4 -17   17.14    2.61
  -2   4  17   14.86    1.93
  -2  -4  17   19.56    2.16
  -2  -4  17   16.71    1.82
  -2   4  17   15.46    2.26
  -2   4  17   13.54    1.73
   2  -4 -17   15.14    2.59
   2  -4 -17   19.02    2.23
   2   4 -17   16.66    2.02
  -2   4  17   17.30    2.18
   2   4 -17   16.48    1.97
  -2   4  17   15.96    1.96
   2   4 -17   17.90    2.05
   2   4 -17   19.52    2.17
  -2  -4  17   19.63    2.11
   2  -4 -16  590.62   32.15
  -2   4  16  607.17   31.00
  -2  -4  16  617.85   31.23
   2  -4 -16  639.65   31.63
   2  -4 -16  651.65   32.09
   2   4 -16  582.56   31.46
  -2   4  16  598.37   31.46
  -2   4  16  614.96   31.61
  -2   4  16  589.09   31.58
   2   4 -16  571.66   31.25
   2   4 -16  590.72   31.32
  -2  -4  16  607.16   31.37
   2   4 -16  581.25   31.38
  -2   4  16  595.04   31.64
  -2  -4  16  583.06   31.68
  -2  -4  16  580.49   31.49
  -2   4  16  585.89   31.22
  -2  -4  16  561.86   31.51
  -2   4  15   23.16    1.99
   2  -4 -15   24.80    3.01
  -2  -4  15   22.02    2.40
  -2  -4  15   22.25    2.13
  -2   4  15   22.16    2.46
  -2   4  15   19.16    2.12
   2  -4 -15   24.93    2.71
  -2   4  15   22.23    2.29
   2  -4 -15   22.33    2.30
   2  -4 -15   20.23    3.00
  -2   4  15   26.37    2.53
   2   4 -15   21.06    2.20
   2   4 -15   22.67    2.45
  -2   4  15   20.05    2.35
   2   4 -15   21.91    2.34
  -2  -4  15   21.06    2.16
   2   4 -15   17.88    2.28
  -2  -4  15   24.57    2.40
   2   4 -15   21.27    2.21
  -2  -4  15   22.12    2.43
   2  -4 -14   83.72    6.43
  -2   4  14   95.26    5.66
  -2   4  14   96.68    6.03
  -2  -4  14   98.66    5.81
  -2   4  14   91.10    6.10
  -2   4  14   87.09    5.80
   2  -4 -14   91.73    5.89
  -2   4  14   91.81    6.11
   2  -4 -14   99.24    6.26
   2  -4 -14  100.63    6.74
  -2   4  14  100.14    6.18
   2   4 -14   95.39    5.92
   2   4 -14   89.05    5.91
   2   4 -14   82.83    5.73
  -2  -4  14   97.00    6.08
   2   4 -14   95.91    6.13
  -2  -4  14  104.54    5.93
   2   4 -14   92.92    5.98
  -2  -4  14   89.56    5.99
  -2  -4  14   90.32    6.16
  -2  -4  14   87.33    6.03
  -2  -4  14   97.24    5.58
   2  -4 -13    2.54    1.77
  -2   4  13    0.17    1.13
  -2   4  13    0.46    0.90
  -2  -4  13    0.39    1.07
  -2   4  13   -0.31    1.05
  -2  -4  13    0.52    0.84
   2  -4 -13    3.41    1.43
  -2  -4  13    1.72    1.25
   2  -4 -13   -0.65    1.86
   2  -4 -13   -0.85    0.82
  -2   4  13    1.80    1.20
   2   4 -13    1.93    1.17
  -2   4  13    0.51    1.12
   2   4 -13    0.86    1.37
   2   4 -13    0.58    1.21
  -2  -4  13    1.05    0.89
  -2   4  13    0.54    0.96
   2   4 -13   -0.15    1.32
  -2  -4  13    1.75    1.34
  -2  -4  13    0.65    1.24
   2   4 -13   -0.31    1.19
  -2  -4  13    0.16    1.16
   2  -4 -12  727.27   39.15
  -2   4  12  752.92   38.50
  -2   4  12  722.34   38.79
  -2  -4  12  734.03   38.61
   2   4 -12  808.00   39.07
  -2   4  12  681.82   38.57
   2  -4 -12  745.24   38.85
  -2  -4  12  782.61   38.47
   2  -4 -12  721.91   38.59
  -2   4  12  772.03   38.85
  -2   4  12  735.13   38.87
   2   4 -12  782.89   38.70
   2   4 -12  798.23   38.80
  -2  -4  12  731.70   38.55
   2   4 -12  737.55   38.77
  -2  -4  12  667.91   38.73
  -2  -4  12  758.55   38.82
  -2  -4  12  742.06   39.07
  -2  -4  12  770.41   38.83
  -2   4  12  733.02   38.77
   2  -4 -11   39.91    3.56
  -2   4  11   45.08    3.06
  -2  -4  11   44.63    3.16
  -2   4  11   43.46    3.28
  -2   4  11   44.88    3.25
  -2   4  11   39.90    3.10
   2  -4 -11   42.46    3.26
  -2  -4  11   46.46    3.04
   2   4 -11   41.54    3.53
  -2   4  11   41.64    3.25
  -2   4  11   44.51    3.41
  -2  -4  11   41.36    3.31
   2   4 -11   38.74    3.13
   2   4 -11   44.57    3.57
   2  -4 -11   46.48    3.15
   2   4 -11   41.25    3.25
  -2  -4  11   47.10    3.09
  -2  -4  11   41.66    3.49
  -2  -4  11   44.89    3.31
  -2   4  10    3.28    1.11
  -2   4  10    3.77    1.02
   2  -4 -10    5.00    1.10
  -2  -4  10    2.72    1.02
  -2   4  10    3.57    1.05
  -2  -4  10    2.93    0.93
  -2  -4  10    3.36    1.18
  -2   4  10    4.45    1.17
  -2   4  10    3.55    1.03
   2   4 -10    4.89    1.19
   2  -4 -10    3.50    0.93
   2   4 -10    6.00    1.41
   2   4 -10    1.37    1.43
  -2   4  10    2.55    0.99
  -2  -4  10    2.54    0.83
   2  -4 -10    3.51    1.41
   2   4 -10    6.28    1.72
  -2  -4  10    2.78    1.05
   2   4 -10    0.89    1.29
  -2   4   9   72.87    4.43
  -2  -4   9   77.61    4.62
   2   4  -9   62.69    4.74
  -2   4   9   70.88    4.59
  -2   4   9   67.62    4.46
   2  -4  -9   70.00    4.53
   2  -4  -9   82.50    4.46
   2  -4  -9   73.47    4.87
  -2   4   9   69.53    4.58
  -2  -4   9   80.10    4.53
  -2   4   9   79.08    4.66
  -2   4   9   72.56    4.70
   2   4  -9   74.11    4.55
  -2  -4   9   73.49    4.69
   2   4  -9   68.61    4.25
   2   4  -9   70.34    4.78
  -2  -4   9   70.30    4.65
  -2  -4   9   72.29    4.60
   2  -4  -9   66.96    4.70
  -2   4   8   86.71    4.92
  -2  -4   8   79.41    5.02
  -2   4   8   91.22    5.14
   2  -4  -8   82.97    5.00
  -2   4   8   80.23    4.98
   2  -4  -8   79.38    5.20
   2   4  -8   83.07    4.84
  -2   4   8   84.88    5.10
  -2   4   8   76.87    5.09
   2   4  -8   92.60    5.04
  -2  -4   8   70.43    5.02
   2   4  -8   83.61    5.23
  -2   4   8   78.26    5.06
  -2   4   8   81.38    4.96
   2  -4  -8   75.48    5.10
  -2  -4   8   89.20    5.15
  -2  -4   8   85.81    5.00
  -2  -4   8   86.02    5.08
  -2  -4   8   82.28    5.35
  -2  -4   7   19.53    1.80
   2   4  -7   21.66    1.85
  -2   4   7   20.75    1.72
  -2   4   7   21.52    1.91
  -2   4   7   21.31    1.81
  -2   4   7   21.13    1.87
   2   4  -7   19.61    1.63
   2  -4  -7   19.35    2.01
  -2  -4   7   19.62    1.91
   2   4  -7   20.48    2.00
  -2   4   7   23.60    1.86
  -2   4   7   20.59    1.87
  -2   4   7   22.16    1.99
   2  -4  -7   19.83    1.76
  -2  -4   7   22.83    2.19
   2  -4  -7   22.45    2.01
  -2  -4   7   18.21    1.87
  -2  -4   7   25.12    1.95
  -2   4   6   59.79    3.73
   2   4  -6   64.03    3.63
   2   4  -6   59.60    3.81
  -2   4   6   59.21    3.79
   2   4  -6   61.95    3.80
  -2   4   6   59.82    3.88
   2   4  -6   63.35    3.96
   2  -4  -6   62.30    3.75
  -2   4   6   57.18    3.70
   2  -4  -6   54.10    3.92
  -2  -4   6   58.32    3.85
   2   4  -6   66.20    3.65
  -2   4   6   61.91    3.88
  -2  -4   6   58.86    3.94
   2  -4  -6   60.20    3.88
  -2  -4   6   63.81    3.94
  -2  -4   6   63.94    3.86
  -2  -4   6   62.71    4.22
  -2   4   5  161.87    8.90
   2   4  -5  165.68    8.79
  -2  -4   5  155.59    9.07
   2   4  -5  168.58    9.00
  -2   4   5  166.93    9.07
   2  -4  -5  161.06    9.11
   2   4  -5  167.58    8.79
  -2   4   5  176.78    9.09
  -2  -4   5  163.68    9.13
   2   4  -5  161.71    8.93
   2  -4  -5  160.71    9.01
   2  -4  -5  155.23    8.65
   2   4  -5  153.04    9.23
  -2  -4   5  174.36    9.11
  -2  -4   5  169.03    9.00
  -2  -4   5  173.87    9.40
   2   4  -4   15.30    1.25
  -2   4   4   13.89    1.33
   2  -4  -4   13.13    0.97
   2   4  -4   16.51    1.48
   2  -4  -4   14.63    1.51
  -2  -4   4   15.55    1.75
  -2   4   4   14.68    1.44
  -2  -4   4   12.77    1.52
  -2   4   4   16.72    1.51
  -2  -4   4   14.88    1.53
   2   4  -4   14.00    1.42
   2  -4  -4   15.08    1.46
  -2  -4   4   13.77    1.41
   2   4  -4   13.87    1.53
  -2   4   3   -0.23    0.71
   2   4  -3    0.62    0.64
   2   4  -3   -0.46    0.86
  -2   4   3    0.77    0.74
   2  -4  -3   -0.17    0.76
  -2  -4   3    0.21    0.86
   2   4  -3    0.32    0.30
  -2  -4   3   -0.20    0.71
  -2  -4   3    1.06    0.89
  -2   4   3   -0.15    0.66
  -2   4   3    0.11    0.47
  -2  -4   3    0.12    0.91
  -2   4   3    0.17    0.75
   2  -4  -3    0.51    0.66
  -2  -4   3    0.52    0.67
   2   4  -3    0.36    0.75
  -2   4   2  261.97   13.76
   2   4  -2  250.13   13.65
   2   4  -2  247.59   14.03
  -2   4   2  258.70   13.64
  -2   4   2  280.27   13.85
  -2   4   2  267.87   13.83
   2  -4  -2  272.10   13.81
  -2  -4   2  265.54   14.13
  -2  -4   2  253.82   13.93
  -2  -4   2  236.99   14.00
   2   4  -2  254.89   13.44
  -2   4   2  272.29   13.76
  -2  -4   2  250.28   13.97
   2   4  -2  261.34   13.80
   2  -4  -2  270.10   13.68
   2  -4  -1 1554.31   78.99
  -2   4   1 1562.98   78.80
   2   4  -1 1582.87   78.73
  -2   4   1 1527.74   78.73
  -2   4   1 1542.06   78.72
   2   4  -1 1528.45   79.09
  -2   4   1 1574.06   78.85
   2  -4  -1 1573.46   79.44
  -2   4   1 1528.98   78.83
  -2  -4   1 1500.13   79.14
   2  -4  -1 1563.75   78.73
  -2  -4   1 1532.81   79.14
  -2  -4   1 1406.50   79.02
  -2  -4   1 1535.26   78.98
   2  -4  -1 1622.67   78.61
  -2  -4   1 1532.63   79.06
  -2   4   1 1555.01   78.82
   2  -4   0  880.37   47.12
  -2   4   0  937.86   47.06
   2   4   0  910.39   46.94
  -2   4   0  939.43   47.02
  -2   4   0  946.24   47.17
  -2   4   0  979.68   47.08
  -2   4   0  937.05   46.95
  -2  -4   0  893.13   47.27
   2  -4   0  925.73   47.71
   2  -4   0  908.85   46.85
  -2  -4   0  891.22   47.35
   2   4   0  874.91   47.28
  -2  -4   0  905.99   47.20
   2   4   0  907.58   46.96
  -2   4   0  920.90   47.08
   2  -4   1  292.53   16.07
  -2   4  -1  303.64   16.08
  -2   4  -1  305.44   15.94
  -2   4  -1  315.73   16.24
  -2   4  -1  304.03   16.08
  -2   4  -1  336.00   16.12
   2   4   1  299.09   16.33
   2  -4   1  312.94   16.75
  -2  -4  -1  300.20   16.34
[truncated: 450,855 more chars]
