# Supplementary material for: Discovery of unprecedented prenylated indole piperazines and pyrazines through cryptic biosynthetic gene cluster heterologous expression
Source: Nat Prod Bioprospect. 2026 Apr 3;16(1):49. doi: 10.1007/s13659-026-00601-7 (PMC13047030; doi:10.1007/s13659-026-00601-7)
Supplement: Supplementary file 4 — Additional file 4. [file 13659_2026_601_MOESM4_ESM.cif]

data_Ag-220-253
_audit_creation_method 'Olex2 1.3

(compiled 2020.07.31 svn.rc2a77460 for OlexSys, GUI svn.r6145)

'
_audit_creation_date	2025-12-30
_audit_update_record	2025-12-30
_chemical_formula_sum	'C17 H18 N2 O3'
_chemical_formula_weight	298.344
_refine_ls_R_factor_all	0.065
_cell_length_a	15.2897(13)
_cell_length_b	 5.4351(4)
_cell_length_c	17.7181(16)
_cell_angle_alpha	90.000
_cell_angle_beta	94.308(8)
_cell_angle_gamma	90.000
_cell_volume	1468.2(2)
_cell_formula_units_Z	4
_symmetry_int_tables_number	14
_symmetry_space_group_name_H-M	'P 1 21/c 1'
_symmetry_space_group_name_Hall	'-P_2ybc'

loop_
_symmetry_equiv_pos_site_id
_symmetry_equiv_pos_as_xyz
1 x,y,z
2 -x,1/2+y,1/2-z
3 -x,-y,-z
4 x,1/2-y,1/2+z

loop_
_atom_type_symbol
_atom_type_oxidation_number
_atom_type_radius_bond
O	?	?
N	?	?
C	?	?
H	?	?


loop_
_atom_site_label
_atom_site_type_symbol
_atom_site_fract_x
_atom_site_fract_y
_atom_site_fract_z
_atom_site_occupancy
_atom_site_symmetry_multiplicity
_atom_site_Wyckoff_symbol
_atom_site_attached_hydrogens
_atom_site_calc_flag
_atom_site_thermal_displace_type
_atom_site_u_iso_or_equiv
O001 O  0.4398(1)  0.5498(3)  0.3854(1)  1.000 4 e ? d Uani  0.0260(3)
O002 O  0.3727(1)  1.0552(3)  0.6752(1)  1.000 4 e ? d Uani  0.0301(4)
O003 O  0.4454(1)  0.7976(3)  0.6062(1)  1.000 4 e ? d Uani  0.0321(4)
N004 N  0.3143(1)  1.1714(3)  0.2988(1)  1.000 4 e ? d Uani  0.0248(4)
N005 N  0.3313(1)  0.3058(3)  0.5432(1)  1.000 4 e ? d Uani  0.0218(4)
C006 C  0.2072(1)  1.0039(3)  0.3630(1)  1.000 4 e ? d Uani  0.0193(4)
C007 C  0.2872(1)  0.8636(3)  0.3785(1)  1.000 4 e ? d Uani  0.0200(4)
C008 C  0.3038(1)  0.6663(3)  0.4333(1)  1.000 4 e ? d Uani  0.0195(4)
C009 C  0.2450(1)  0.6226(3)  0.4886(1)  1.000 4 e ? d Uani  0.0210(4)
C00A C  0.3797(1)  0.5145(3)  0.4360(1)  1.000 4 e ? d Uani  0.0211(4)
C00B C  0.2586(1)  0.4426(3)  0.5434(1)  1.000 4 e ? d Uani  0.0204(4)
C00C C  0.1195(1)  0.9840(3)  0.3810(1)  1.000 4 e ? d Uani  0.0222(4)
C00D C  0.2281(1)  1.1963(3)  0.3138(1)  1.000 4 e ? d Uani  0.0216(4)
C00E C  0.3493(1)  0.9742(3)  0.3366(1)  1.000 4 e ? d Uani  0.0228(4)
C00F C  0.3908(1)  0.3361(3)  0.4914(1)  1.000 4 e ? d Uani  0.0229(4)
C00G C  0.1963(1)  0.3983(3)  0.6038(1)  1.000 4 e ? d Uani  0.0219(4)
C00H C  0.4228(1)  0.8786(4)  0.6669(1)  1.000 4 e 1 d Uani  0.0254(4)
C00I C  0.1674(1)  1.3725(3)  0.2868(1)  1.000 4 e ? d Uani  0.0260(4)
C00J C  0.0590(1)  1.1580(4)  0.3533(1)  1.000 4 e ? d Uani  0.0278(4)
C00K C  0.0826(1)  1.3524(4)  0.3076(1)  1.000 4 e ? d Uani  0.0295(5)
C00L C  0.1881(1)  0.6259(4)  0.6531(1)  1.000 4 e ? d Uani  0.0267(4)
C00M C  0.1061(1)  0.3178(4)  0.5694(1)  1.000 4 e ? d Uani  0.0324(5)
H00I H  0.1839(1)  1.5026(3)  0.2550(1)  1.000 4 e ? d Uiso  0.0312(5)
H00K H  0.0401(1)  1.4716(4)  0.2907(1)  1.000 4 e ? d Uiso  0.0355(6)
H00J H -0.0002(1)  1.1445(4)  0.3658(1)  1.000 4 e ? d Uiso  0.0334(5)
H00C H  0.1019(1)  0.8527(3)  0.4119(1)  1.000 4 e ? d Uiso  0.0266(5)
H00F H  0.4412(1)  0.2332(3)  0.4932(1)  1.000 4 e ? d Uiso  0.0274(5)
H009 H  0.1936(1)  0.7207(3)  0.4886(1)  1.000 4 e ? d Uiso  0.0252(5)
H00E H  0.4081(1)  0.9194(3)  0.3348(1)  1.000 4 e ? d Uiso  0.0273(5)
H00G H  0.2207(1)  0.2620(3)  0.6370(1)  1.000 4 e ? d Uiso  0.0263(5)
H00n H  0.4460(1)  0.7982(4)  0.7117(1)  1.000 4 e ? d Uiso  0.0305(5)
H00a H  0.2457(2)  0.6681(18)  0.6776(7)  1.000 4 e ? d Uiso  0.0401(7)
H00b H  0.166(1)  0.7639(9)  0.6215(2)  1.000 4 e ? d Uiso  0.0401(7)
H00d H  0.1472(8)  0.5921(10)  0.6918(6)  1.000 4 e ? d Uiso  0.0401(7)
H00h H  0.0820(1)  0.4439(4)  0.5361(1)  1.000 4 e ? d Uiso  0.0486(7)
H00l H  0.1118(1)  0.1680(4)  0.5415(1)  1.000 4 e ? d Uiso  0.0486(7)
H00m H  0.0677(1)  0.2909(4)  0.6091(1)  1.000 4 e ? d Uiso  0.0486(7)
H001 H  0.4766(10)  0.435(3)  0.3889(11)  1.000 4 e ? d Uiso  0.0390(5)
H004 H  0.3425(1)  1.2685(3)  0.2691(1)  1.000 4 e ? d Uiso  0.0297(5)
H005 H  0.3406(1)  0.1916(3)  0.5780(1)  1.000 4 e ? d Uiso  0.0261(4)


loop_
_atom_site_aniso_label
_atom_site_aniso_U_11
_atom_site_aniso_U_22
_atom_site_aniso_U_33
_atom_site_aniso_U_12
_atom_site_aniso_U_13
_atom_site_aniso_U_23
O001  0.0238(6)  0.0274(7)  0.0277(7)  0.0027(5)  0.0086(5) -0.0032(6)
O002  0.0365(8)  0.0299(7)  0.0246(7)  0.0127(6)  0.0077(6)  0.0002(6)
O003  0.0291(7)  0.0326(8)  0.0351(8)  0.0067(6)  0.0071(6) -0.0070(6)
N004  0.0326(9)  0.0230(8)  0.0193(8) -0.0091(6)  0.0066(6)  0.0025(6)
N005  0.0262(8)  0.0170(7)  0.0220(8)  0.0049(6)  0.0010(6)  0.0000(6)
C006  0.0284(9)  0.0154(8)  0.0142(8) -0.0017(7)  0.0022(6) -0.0017(6)
C007  0.0235(9)  0.0181(8)  0.0186(9) -0.0009(7)  0.0039(7) -0.0005(7)
C008  0.0210(8)  0.0181(8)  0.0194(8) -0.0023(7)  0.0018(6) -0.0019(7)
C009  0.0229(8)  0.0203(8)  0.0201(9)  0.0045(7)  0.0040(7)  0.0002(7)
C00A  0.0209(8)  0.0199(8)  0.0227(9) -0.0007(7)  0.0029(7) -0.0038(7)
C00B  0.0235(8)  0.0169(8)  0.0211(9)  0.0015(7)  0.0038(7) -0.0016(7)
C00C  0.0249(9)  0.0193(8)  0.0225(9)  0.0003(7)  0.0035(7)  0.0028(7)
C00D  0.0310(9)  0.0181(8)  0.0158(8) -0.0038(7)  0.0034(7) -0.0011(7)
C00E  0.0255(9)  0.0243(9)  0.0189(9) -0.0031(7)  0.0051(7) -0.0015(7)
C00F  0.0227(9)  0.0214(8)  0.0244(9)  0.0041(7)  0.0008(7) -0.0040(7)
C00G  0.0273(9)  0.0190(8)  0.0197(9)  0.0028(7)  0.0045(7)  0.0027(7)
C00H  0.0255(9)  0.0244(9)  0.0274(10)  0.0052(7)  0.0087(7)  0.0039(7)
C00I  0.0432(11)  0.0167(8)  0.0178(9) -0.0020(8)  0.0008(7)  0.0014(7)
C00J  0.0287(10)  0.0276(10)  0.0271(10)  0.0046(8)  0.0021(8)  0.0021(8)
C00K  0.0396(11)  0.0218(9)  0.0265(10)  0.0081(8) -0.0020(8)  0.0022(8)
C00L  0.0325(10)  0.0236(9)  0.0247(10)  0.0021(8)  0.0070(8)  0.0001(7)
C00M  0.0330(11)  0.0342(11)  0.0307(11) -0.0094(9)  0.0069(8) -0.0006(9)

loop_
_geom_bond_atom_site_label_1
_geom_bond_atom_site_label_2
_geom_bond_site_symmetry_1
_geom_bond_site_symmetry_2
_geom_bond_distance
_geom_bond_publ_flag
O001 C00A . .  1.343(2) no
O002 C00H . .  1.244(2) no
O003 C00H . .  1.235(2) no
N004 C00D . .  1.371(3) no
N004 C00E . .  1.353(3) no
N005 C00B . .  1.337(2) no
N005 C00F . .  1.350(2) no
C006 C007 . .  1.450(3) no
C006 C00C . .  1.406(3) no
C006 C00D . .  1.413(2) no
C007 C008 . .  1.456(2) no
C007 C00E . .  1.386(3) no
C008 C009 . .  1.400(2) no
C008 C00A . .  1.422(3) no
C009 C00B . .  1.383(3) no
C00A C00F . .  1.382(3) no
C00B C00G . .  1.505(2) no
C00C C00J . .  1.387(3) no
C00D C00I . .  1.393(3) no
C00G C00L . .  1.525(3) no
C00G C00M . .  1.530(3) no
C00I C00K . .  1.378(3) no
C00J C00K . .  1.396(3) no

loop_
_geom_angle_atom_site_label_1
_geom_angle_atom_site_label_2
_geom_angle_atom_site_label_3
_geom_angle_site_symmetry_1
_geom_angle_site_symmetry_2
_geom_angle_site_symmetry_3
_geom_angle
_geom_angle_publ_flag
C00E N004 C00D . . . 109.40(15) no
C00F N005 C00B . . . 122.51(16) no
C00C C006 C007 . . . 136.17(16) no
C00D C006 C007 . . . 106.26(15) no
C00D C006 C00C . . . 117.45(17) no
C008 C007 C006 . . . 128.10(16) no
C00E C007 C006 . . . 105.82(15) no
C00E C007 C008 . . . 125.70(17) no
C009 C008 C007 . . . 120.14(16) no
C00A C008 C007 . . . 123.42(17) no
C00A C008 C009 . . . 116.41(17) no
C00B C009 C008 . . . 122.70(17) no
C008 C00A O001 . . . 119.51(17) no
C00F C00A O001 . . . 121.35(16) no
C00F C00A C008 . . . 119.12(17) no
C009 C00B N005 . . . 118.22(16) no
C00G C00B N005 . . . 118.95(16) no
C00G C00B C009 . . . 122.81(16) no
C00J C00C C006 . . . 119.30(17) no
C006 C00D N004 . . . 108.16(16) no
C00I C00D N004 . . . 128.83(17) no
C00I C00D C006 . . . 123.00(18) no
C007 C00E N004 . . . 110.33(16) no
C00A C00F N005 . . . 121.03(16) no
C00L C00G C00B . . . 111.19(15) no
C00M C00G C00B . . . 111.28(16) no
C00M C00G C00L . . . 110.46(16) no
O003 C00H O002 . . . 126.39(19) no
C00K C00I C00D . . . 118.02(17) no
C00K C00J C00C . . . 121.76(19) no
C00J C00K C00I . . . 120.36(18) no

loop_
_geom_torsion_atom_site_label_1
_geom_torsion_atom_site_label_2
_geom_torsion_atom_site_label_3
_geom_torsion_atom_site_label_4
_geom_torsion_site_symmetry_1
_geom_torsion_site_symmetry_2
_geom_torsion_site_symmetry_3
_geom_torsion_site_symmetry_4
_geom_torsion
_geom_torsion_publ_flag
O001 C00A C008 C007 . . . . -0.7(2) no
O001 C00A C008 C009 . . . . -178.69(17) no
O001 C00A C00F N005 . . . . 178.33(17) no
N004 C00D C006 C007 . . . .  1.47(16) no
N004 C00D C006 C00C . . . . -175.21(15) no
N004 C00D C00I C00K . . . . 177.1(2) no
N004 C00E C007 C006 . . . .  1.39(17) no
N004 C00E C007 C008 . . . . -172.01(14) no
N005 C00B C009 C008 . . . .  0.1(2) no
N005 C00B C00G C00L . . . . 117.95(18) no
N005 C00B C00G C00M . . . . -118.45(18) no
N005 C00F C00A C008 . . . . -0.6(2) no
C006 C007 C008 C009 . . . . -12.3(2) no
C006 C007 C008 C00A . . . . 169.70(18) no
C006 C00C C00J C00K . . . .  0.3(2) no
C006 C00D C00I C00K . . . . -1.9(2) no
C007 C008 C009 C00B . . . . -178.13(17) no
C007 C008 C00A C00F . . . . 178.27(18) no
C008 C009 C00B C00G . . . . 178.85(17) no
C009 C00B C00G C00L . . . . -60.8(2) no
C009 C00B C00G C00M . . . . 62.8(2) no
C00C C00J C00K C00I . . . .  1.9(2) no
C00D C00I C00K C00J . . . . -1.1(2) no
data_Ag-220-253
_audit_creation_method 'Olex2 1.3

(compiled 2020.07.31 svn.rc2a77460 for OlexSys, GUI svn.r6145)

'
_audit_creation_date	2025-12-30
_audit_update_record	2025-12-30
_chemical_formula_sum	'C17 H18 N2 O3'
_cell_length_a	15.2897(13)
_cell_length_b	 5.4351(4)
_cell_length_c	17.7181(16)
_cell_angle_alpha	90.000
_cell_angle_beta	94.308(8)
_cell_angle_gamma	90.000
_cell_volume	1468.2(2)
_symmetry_int_tables_number	14
_symmetry_space_group_name_H-M	'P 1 21/c 1'
_symmetry_space_group_name_Hall	'-P_2ybc'

loop_
_symmetry_equiv_pos_site_id
_symmetry_equiv_pos_as_xyz
1 x,y,z
2 -x,1/2+y,1/2-z
3 -x,-y,-z
4 x,1/2-y,1/2+z

loop_
_atom_type_symbol
_atom_type_oxidation_number
_atom_type_radius_bond
O	?	?
N	?	?
C	?	?
H	?	?


loop_
_atom_site_label
_atom_site_type_symbol
_atom_site_fract_x
_atom_site_fract_y
_atom_site_fract_z
_atom_site_occupancy
_atom_site_symmetry_multiplicity
_atom_site_Wyckoff_symbol
_atom_site_attached_hydrogens
_atom_site_calc_flag
_atom_site_thermal_displace_type
_atom_site_u_iso_or_equiv
O001 O  0.4398(1)  0.5498(3)  0.3854(1)  1.000 4 e ? d Uani  0.0260(3)
O002 O  0.3727(1)  1.0552(3)  0.6752(1)  1.000 4 e ? d Uani  0.0301(4)
O003 O  0.4454(1)  0.7976(3)  0.6062(1)  1.000 4 e ? d Uani  0.0321(4)
N004 N  0.3143(1)  1.1714(3)  0.2988(1)  1.000 4 e ? d Uani  0.0248(4)
N005 N  0.3313(1)  0.3058(3)  0.5432(1)  1.000 4 e ? d Uani  0.0218(4)
C006 C  0.2072(1)  1.0039(3)  0.3630(1)  1.000 4 e ? d Uani  0.0193(4)
C007 C  0.2872(1)  0.8636(3)  0.3785(1)  1.000 4 e ? d Uani  0.0200(4)
C008 C  0.3038(1)  0.6663(3)  0.4333(1)  1.000 4 e ? d Uani  0.0195(4)
C009 C  0.2450(1)  0.6226(3)  0.4886(1)  1.000 4 e ? d Uani  0.0210(4)
C00A C  0.3797(1)  0.5145(3)  0.4360(1)  1.000 4 e ? d Uani  0.0211(4)
C00B C  0.2586(1)  0.4426(3)  0.5434(1)  1.000 4 e ? d Uani  0.0204(4)
C00C C  0.1195(1)  0.9840(3)  0.3810(1)  1.000 4 e ? d Uani  0.0222(4)
C00D C  0.2281(1)  1.1963(3)  0.3138(1)  1.000 4 e ? d Uani  0.0216(4)
C00E C  0.3493(1)  0.9742(3)  0.3366(1)  1.000 4 e ? d Uani  0.0228(4)
C00F C  0.3908(1)  0.3361(3)  0.4914(1)  1.000 4 e ? d Uani  0.0229(4)
C00G C  0.1963(1)  0.3983(3)  0.6038(1)  1.000 4 e ? d Uani  0.0219(4)
C00H C  0.4228(1)  0.8786(4)  0.6669(1)  1.000 4 e 1 d Uani  0.0254(4)
C00I C  0.1674(1)  1.3725(3)  0.2868(1)  1.000 4 e ? d Uani  0.0260(4)
C00J C  0.0590(1)  1.1580(4)  0.3533(1)  1.000 4 e ? d Uani  0.0278(4)
C00K C  0.0826(1)  1.3524(4)  0.3076(1)  1.000 4 e ? d Uani  0.0295(5)
C00L C  0.1881(1)  0.6259(4)  0.6531(1)  1.000 4 e ? d Uani  0.0267(4)
C00M C  0.1061(1)  0.3178(4)  0.5694(1)  1.000 4 e ? d Uani  0.0324(5)
H00I H  0.1839(1)  1.5026(3)  0.2550(1)  1.000 4 e ? d Uiso  0.0312(5)
H00K H  0.0401(1)  1.4716(4)  0.2907(1)  1.000 4 e ? d Uiso  0.0355(6)
H00J H -0.0002(1)  1.1445(4)  0.3658(1)  1.000 4 e ? d Uiso  0.0334(5)
H00C H  0.1019(1)  0.8527(3)  0.4119(1)  1.000 4 e ? d Uiso  0.0266(5)
H00F H  0.4412(1)  0.2332(3)  0.4932(1)  1.000 4 e ? d Uiso  0.0274(5)
H009 H  0.1936(1)  0.7207(3)  0.4886(1)  1.000 4 e ? d Uiso  0.0252(5)
H00E H  0.4081(1)  0.9194(3)  0.3348(1)  1.000 4 e ? d Uiso  0.0273(5)
H00G H  0.2207(1)  0.2620(3)  0.6370(1)  1.000 4 e ? d Uiso  0.0263(5)
H00n H  0.4460(1)  0.7982(4)  0.7117(1)  1.000 4 e ? d Uiso  0.0305(5)
H00a H  0.2457(2)  0.6681(18)  0.6776(7)  1.000 4 e ? d Uiso  0.0401(7)
H00b H  0.166(1)  0.7639(9)  0.6215(2)  1.000 4 e ? d Uiso  0.0401(7)
H00d H  0.1472(8)  0.5921(10)  0.6918(6)  1.000 4 e ? d Uiso  0.0401(7)
H00h H  0.0820(1)  0.4439(4)  0.5361(1)  1.000 4 e ? d Uiso  0.0486(7)
H00l H  0.1118(1)  0.1680(4)  0.5415(1)  1.000 4 e ? d Uiso  0.0486(7)
H00m H  0.0677(1)  0.2909(4)  0.6091(1)  1.000 4 e ? d Uiso  0.0486(7)
H001 H  0.4766(10)  0.435(3)  0.3889(11)  1.000 4 e ? d Uiso  0.0390(5)
H004 H  0.3425(1)  1.2685(3)  0.2691(1)  1.000 4 e ? d Uiso  0.0297(5)
H005 H  0.3406(1)  0.1916(3)  0.5780(1)  1.000 4 e ? d Uiso  0.0261(4)


loop_
_atom_site_aniso_label
_atom_site_aniso_U_11
_atom_site_aniso_U_22
_atom_site_aniso_U_33
_atom_site_aniso_U_12
_atom_site_aniso_U_13
_atom_site_aniso_U_23
O001  0.0238(6)  0.0274(7)  0.0277(7)  0.0027(5)  0.0086(5) -0.0032(6)
O002  0.0365(8)  0.0299(7)  0.0246(7)  0.0127(6)  0.0077(6)  0.0002(6)
O003  0.0291(7)  0.0326(8)  0.0351(8)  0.0067(6)  0.0071(6) -0.0070(6)
N004  0.0326(9)  0.0230(8)  0.0193(8) -0.0091(6)  0.0066(6)  0.0025(6)
N005  0.0262(8)  0.0170(7)  0.0220(8)  0.0049(6)  0.0010(6)  0.0000(6)
C006  0.0284(9)  0.0154(8)  0.0142(8) -0.0017(7)  0.0022(6) -0.0017(6)
C007  0.0235(9)  0.0181(8)  0.0186(9) -0.0009(7)  0.0039(7) -0.0005(7)
C008  0.0210(8)  0.0181(8)  0.0194(8) -0.0023(7)  0.0018(6) -0.0019(7)
C009  0.0229(8)  0.0203(8)  0.0201(9)  0.0045(7)  0.0040(7)  0.0002(7)
C00A  0.0209(8)  0.0199(8)  0.0227(9) -0.0007(7)  0.0029(7) -0.0038(7)
C00B  0.0235(8)  0.0169(8)  0.0211(9)  0.0015(7)  0.0038(7) -0.0016(7)
C00C  0.0249(9)  0.0193(8)  0.0225(9)  0.0003(7)  0.0035(7)  0.0028(7)
C00D  0.0310(9)  0.0181(8)  0.0158(8) -0.0038(7)  0.0034(7) -0.0011(7)
C00E  0.0255(9)  0.0243(9)  0.0189(9) -0.0031(7)  0.0051(7) -0.0015(7)
C00F  0.0227(9)  0.0214(8)  0.0244(9)  0.0041(7)  0.0008(7) -0.0040(7)
C00G  0.0273(9)  0.0190(8)  0.0197(9)  0.0028(7)  0.0045(7)  0.0027(7)
C00H  0.0255(9)  0.0244(9)  0.0274(10)  0.0052(7)  0.0087(7)  0.0039(7)
C00I  0.0432(11)  0.0167(8)  0.0178(9) -0.0020(8)  0.0008(7)  0.0014(7)
C00J  0.0287(10)  0.0276(10)  0.0271(10)  0.0046(8)  0.0021(8)  0.0021(8)
C00K  0.0396(11)  0.0218(9)  0.0265(10)  0.0081(8) -0.0020(8)  0.0022(8)
C00L  0.0325(10)  0.0236(9)  0.0247(10)  0.0021(8)  0.0070(8)  0.0001(7)
C00M  0.0330(11)  0.0342(11)  0.0307(11) -0.0094(9)  0.0069(8) -0.0006(9)

loop_
_geom_bond_atom_site_label_1
_geom_bond_atom_site_label_2
_geom_bond_site_symmetry_1
_geom_bond_site_symmetry_2
_geom_bond_distance
_geom_bond_publ_flag
O001 C00A . .  1.343(2) no
O002 C00H . .  1.244(2) no
O003 C00H . .  1.235(2) no
N004 C00D . .  1.371(3) no
N004 C00E . .  1.353(3) no
N005 C00B . .  1.337(2) no
N005 C00F . .  1.350(2) no
C006 C007 . .  1.450(3) no
C006 C00C . .  1.406(3) no
C006 C00D . .  1.413(2) no
C007 C008 . .  1.456(2) no
C007 C00E . .  1.386(3) no
C008 C009 . .  1.400(2) no
C008 C00A . .  1.422(3) no
C009 C00B . .  1.383(3) no
C00A C00F . .  1.382(3) no
C00B C00G . .  1.505(2) no
C00C C00J . .  1.387(3) no
C00D C00I . .  1.393(3) no
C00G C00L . .  1.525(3) no
C00G C00M . .  1.530(3) no
C00I C00K . .  1.378(3) no
C00J C00K . .  1.396(3) no

loop_
_geom_angle_atom_site_label_1
_geom_angle_atom_site_label_2
_geom_angle_atom_site_label_3
_geom_angle_site_symmetry_1
_geom_angle_site_symmetry_2
_geom_angle_site_symmetry_3
_geom_angle
_geom_angle_publ_flag
C00E N004 C00D . . . 109.40(15) no
C00F N005 C00B . . . 122.51(16) no
C00C C006 C007 . . . 136.17(16) no
C00D C006 C007 . . . 106.26(15) no
C00D C006 C00C . . . 117.45(17) no
C008 C007 C006 . . . 128.10(16) no
C00E C007 C006 . . . 105.82(15) no
C00E C007 C008 . . . 125.70(17) no
C009 C008 C007 . . . 120.14(16) no
C00A C008 C007 . . . 123.42(17) no
C00A C008 C009 . . . 116.41(17) no
C00B C009 C008 . . . 122.70(17) no
C008 C00A O001 . . . 119.51(17) no
C00F C00A O001 . . . 121.35(16) no
C00F C00A C008 . . . 119.12(17) no
C009 C00B N005 . . . 118.22(16) no
C00G C00B N005 . . . 118.95(16) no
C00G C00B C009 . . . 122.81(16) no
C00J C00C C006 . . . 119.30(17) no
C006 C00D N004 . . . 108.16(16) no
C00I C00D N004 . . . 128.83(17) no
C00I C00D C006 . . . 123.00(18) no
C007 C00E N004 . . . 110.33(16) no
C00A C00F N005 . . . 121.03(16) no
C00L C00G C00B . . . 111.19(15) no
C00M C00G C00B . . . 111.28(16) no
C00M C00G C00L . . . 110.46(16) no
O003 C00H O002 . . . 126.39(19) no
C00K C00I C00D . . . 118.02(17) no
C00K C00J C00C . . . 121.76(19) no
C00J C00K C00I . . . 120.36(18) no

loop_
_geom_torsion_atom_site_label_1
_geom_torsion_atom_site_label_2
_geom_torsion_atom_site_label_3
_geom_torsion_atom_site_label_4
_geom_torsion_site_symmetry_1
_geom_torsion_site_symmetry_2
_geom_torsion_site_symmetry_3
_geom_torsion_site_symmetry_4
_geom_torsion
_geom_torsion_publ_flag
O001 C00A C008 C007 . . . . -0.7(2) no
O001 C00A C008 C009 . . . . -178.69(17) no
O001 C00A C00F N005 . . . . 178.33(17) no
N004 C00D C006 C007 . . . .  1.47(16) no
N004 C00D C006 C00C . . . . -175.21(15) no
N004 C00D C00I C00K . . . . 177.1(2) no
N004 C00E C007 C006 . . . .  1.39(17) no
N004 C00E C007 C008 . . . . -172.01(14) no
N005 C00B C009 C008 . . . .  0.1(2) no
N005 C00B C00G C00L . . . . 117.95(18) no
N005 C00B C00G C00M . . . . -118.45(18) no
N005 C00F C00A C008 . . . . -0.6(2) no
C006 C007 C008 C009 . . . . -12.3(2) no
C006 C007 C008 C00A . . . . 169.70(18) no
C006 C00C C00J C00K . . . .  0.3(2) no
C006 C00D C00I C00K . . . . -1.9(2) no
C007 C008 C009 C00B . . . . -178.13(17) no
C007 C008 C00A C00F . . . . 178.27(18) no
C008 C009 C00B C00G . . . . 178.85(17) no
C009 C00B C00G C00L . . . . -60.8(2) no
C009 C00B C00G C00M . . . . 62.8(2) no
C00C C00J C00K C00I . . . .  1.9(2) no
C00D C00I C00K C00J . . . . -1.1(2) no
